# Supplementary material for: Visualizing the functional architecture of the endocytic machinery
Source: eLife. 2015 Feb 12;4:e04535. doi: 10.7554/eLife.04535 (PMC4357291; doi:10.7554/eLife.04535)
Supplement: Supplementary file 1. — Average trajectory data. The average trajectories plotted in Figures 1–6 t: time points in seconds (time 0 corresponds to the Rvs167 intensity peak). t.err: 95% confidence interval of the time alignment in seconds. x: centroid position, in respect to the plasma membrane and along the invagination axis (nm). x.err: 95% confidence interval of the centroid position, in respect to the plasma membrane and along the invagination axis (nm). n: estimate of number of molecules. n.err: 95% confidence interval of the number of molecules. DOI: http://dx.doi.org/10.7554/eLife.04535.023 [file elife04535s001.xls]

## Sheet: Sheet 1 - Table 1
abp1
t (s)	t.err (s)	x (nm)	x.err (nm)	n (molecule)	n.err (molecule)
-7.359	0.138	32.864	15.518	0	48.199
-7.254	0.138	36.015	10.588	9.548	46.302
-7.15	0.138	38.133	11.806	16.851	46.634
-7.045	0.138	38.137	10.473	27.603	44.526
-6.941	0.138	38.215	7.905	27.737	44.026
-6.836	0.138	41.103	7.918	32.522	44.308
-6.732	0.138	39.1	7.136	36.147	43.228
-6.627	0.138	36.093	10.94	29.8	43.604
-6.523	0.138	40.672	10.629	45.004	42.511
-6.418	0.138	44.12	9.275	40.902	42.319
-6.314	0.138	44.078	8.629	43.78	41.913
-6.209	0.138	43.439	6.635	51.367	40.275
-6.105	0.138	47.013	7.213	56.931	39.736
-6	0.138	43.802	6.736	58.895	39.301
-5.896	0.138	47.336	6.365	67.021	40.085
-5.791	0.138	42.71	7.431	69.611	38.42
-5.687	0.138	46.713	6.845	76.217	38.119
-5.582	0.138	48.522	7.247	90.589	37.038
-5.478	0.138	49.929	7.089	96.103	37.803
-5.373	0.138	49.425	6.741	100.824	37.544
-5.269	0.138	48.196	6.65	113.541	36.503
-5.164	0.138	51.768	7.146	114.619	37.159
-5.06	0.138	52.863	6.613	121.619	37.75
-4.955	0.138	53.135	6.626	132.374	36.109
-4.851	0.138	55.005	6.438	140.39	36.794
-4.746	0.138	55.819	6.506	155.193	37.07
-4.642	0.138	58.497	6.449	162.39	35.2
-4.537	0.138	61.075	6.679	166.963	35.332
-4.433	0.138	63.924	6.385	177.233	35.031
-4.328	0.138	63.459	6.422	176.688	34.567
-4.224	0.138	63.887	6.555	190.329	33.904
-4.119	0.138	65.749	6.722	208.751	33.941
-4.015	0.138	67.678	6.644	210.07	35.526
-3.91	0.138	69.783	6.716	221.751	35.173
-3.806	0.138	71.261	6.742	229.555	35.732
-3.701	0.138	73.176	6.419	234.237	35.621
-3.597	0.138	73.219	6.713	240.329	34.984
-3.492	0.138	73.052	6.61	252.417	35.355
-3.388	0.138	77.327	6.46	257.083	34.596
-3.283	0.138	78.801	6.723	271.945	36.317
-3.179	0.138	79.917	6.528	272.741	36.781
-3.074	0.138	80.696	6.696	285.405	37.013
-2.97	0.138	82.261	6.136	295.044	37.107
-2.865	0.138	82.5	6.309	297.106	37.622
-2.761	0.138	85.611	6.193	303.859	37.213
-2.656	0.138	85.642	6.465	308.107	39.194
-2.552	0.138	88.214	6.301	321.086	38.98
-2.447	0.138	91.702	6.379	332.147	40.31
-2.343	0.138	92.08	6.368	339.447	41.322
-2.238	0.138	93.731	6.484	344.544	41
-2.134	0.138	94.986	6.19	351.186	41.235
-2.029	0.138	96.144	6.76	352.304	41.454
-1.925	0.138	98.126	7.221	359.082	41.342
-1.82	0.138	99.717	7.3	362.816	41.957
-1.716	0.138	99.201	7.57	369.556	42.885
-1.611	0.138	104.466	7.555	375.338	42.961
-1.507	0.138	105.806	7.442	376.737	42.934
-1.402	0.138	108.887	7.713	386.016	43.705
-1.298	0.138	108.956	7.791	387.101	43.6
-1.193	0.138	110.933	7.747	397.259	45.578
-1.089	0.138	112.701	7.971	395.952	45.193
-0.984	0.138	113.639	7.989	398.967	45.717
-0.88	0.138	116.077	7.813	405.377	46.348
-0.775	0.138	117.37	8.506	395.71	45.342
-0.671	0.138	118.923	8.065	401.426	45.055
-0.566	0.138	120.314	8.866	400.5	45.149
-0.462	0.138	125.164	9.68	409.311	46.114
-0.357	0.138	127.411	9.903	419.695	48.045
-0.253	0.138	129.831	10.291	416.913	47.723
-0.148	0.138	133.444	10.294	419.823	47.438
-0.044	0.138	134.948	10.269	419.446	47.162
0.061	0.138	136.783	10.971	421.201	47.829
0.165	0.138	139.493	11.468	418.375	47.397
0.27	0.138	140.782	11.045	411.548	47.238
0.374	0.138	145.883	11.956	408.932	47.017
0.479	0.138	149.915	12.566	419.064	49.049
0.583	0.138	156.779	13.121	417.195	49.975
0.688	0.138	159.53	14.326	423.15	50.656
0.792	0.138	160.313	13.484	409.934	48.428
0.897	0.138	164.35	17.531	409.029	48.815
1.001	0.138	169.691	16.612	390.796	48.284
1.106	0.138	171.567	15.867	388.958	47.931
1.21	0.138	169.374	12.904	387.16	47.539
1.315	0.138	175.288	17.612	375.597	46.096
1.419	0.138	179.308	19.952	366.399	44.516
1.524	0.138	182.78	19.454	362.577	44.709
1.628	0.138	190.501	20.829	352.915	44.198
1.733	0.138	183.684	20.53	348.344	43.756
1.837	0.138	195.369	22.195	340.768	44.34
1.942	0.138	193.739	18.935	337.281	44.384
2.046	0.138	193.584	21.441	331.178	44.41
2.151	0.138	200.908	22.941	315.492	44.602
2.255	0.138	204.162	23.779	307.48	45.509
2.36	0.138	210.855	26.261	298.199	45.483
2.464	0.138	206.886	25.52	298.865	45.039
2.569	0.138	212.122	29.554	283.119	45.947
2.673	0.138	215.59	27.978	265.283	45.641
2.778	0.138	221.595	29.479	256.762	45.499
2.882	0.138	215.715	31.052	262.08	43.624
2.987	0.138	224.081	32.709	261.73	44.356
3.091	0.138	221.808	28.621	246.814	46.488
3.196	0.138	224.234	33.264	240.772	46.32
3.3	0.138	221.721	34.001	231.292	44.303
3.405	0.138	213.051	33.261	215.8	46.134
3.509	0.138	210.45	33.217	210.001	46.661
3.614	0.138	226.901	37.917	210.798	46.376
3.718	0.138	221.127	36.923	187.81	46.746
3.823	0.138	234.631	37.471	187.521	53.849
3.927	0.138	244.798	43.859	170.029	49.293
4.032	0.138	222.625	41.757	163.501	52.768
4.136	0.138	255.366	49.964	174.118	50.938
4.241	0.138	237.003	52.477	172.215	54.81
4.345	0.138	253.016	44.993	135.808	49.787
4.45	0.138	257.77	56.743	144.156	53.314
4.554	0.138	237.173	47.714	161.919	54.888
4.659	0.138	235.362	49.094	134.365	55.745
4.763	0.138	255.399	45.306	108.004	52.921
4.868	0.138	260.813	55.027	112.823	53.45
4.972	0.138	236.732	47.21	99.114	55.259
5.077	0.138	249.598	48.118	130.857	56.125
5.181	0.138	247.791	53.129	102.503	56.294
5.286	0.138	252.254	60.622	121.509	58.704
5.39	0.138	290.062	47.803	115.076	61.513
5.495	0.138	267.581	59.502	107.543	62.007
5.599	0.138	294.645	64.697	118.399	67.251
5.704	0.138	253.592	52.902	95.551	69.309
5.808	0.138	295.409	68.778	95.465	68.319
act1
t (s)	t.err (s)	x (nm)	x.err (nm)	n (molecule)	n.err (molecule)
-7.067	0.152	28.662	10.949	0	25.761
-6.963	0.152	28.316	8.901	6.248	26.612
-6.858	0.152	25.31	9.211	10.92	25.754
-6.754	0.152	25.394	9.271	15.943	25.414
-6.649	0.152	26.484	8.234	16.893	26.326
-6.545	0.152	29.905	8.542	16.203	26.657
-6.44	0.152	30.18	7.158	29.188	25.88
-6.336	0.152	24.803	6.751	26.796	25.772
-6.231	0.152	29.151	6.527	25.687	24.751
-6.127	0.152	31.654	6.664	34.416	25.573
-6.022	0.152	28.984	6.453	34.565	23.85
-5.918	0.152	30.662	6.838	38.316	23.319
-5.813	0.152	33.908	6.355	43.37	23.985
-5.709	0.152	33.76	6.089	45.994	23.238
-5.604	0.152	33.684	5.683	50.705	24.301
-5.5	0.152	32.485	5.954	53.291	24.552
-5.395	0.152	37.532	6.242	59.624	24.487
-5.291	0.152	38.191	6.314	59.476	24.05
-5.186	0.152	37.534	6.696	62.713	24.234
-5.082	0.152	38.791	6.165	71.763	23.982
-4.977	0.152	43.243	5.749	82.895	24.968
-4.873	0.152	43.148	5.604	88.596	25.395
-4.768	0.152	43.433	5.638	89.656	25.979
-4.664	0.152	45.298	5.69	99.714	26.743
-4.559	0.152	45.01	5.761	105.433	27.115
-4.455	0.152	47.503	5.693	112.703	27.821
-4.35	0.152	49.153	5.357	119.069	28.372
-4.246	0.152	49.102	5.384	122.696	28.752
-4.141	0.152	49.626	5.643	126.25	29.605
-4.037	0.152	52.892	5.364	131.357	29.585
-3.932	0.152	53.021	5.501	138.5	30.648
-3.828	0.152	57.166	5.497	149.7	32.483
-3.723	0.152	58.472	5.774	156.304	33.374
-3.619	0.152	58.668	5.576	164.624	35.011
-3.514	0.152	59.045	5.381	167.912	35.222
-3.41	0.152	60.545	5.347	176.583	36.85
-3.305	0.152	62.973	5.331	184.753	38.153
-3.201	0.152	64.056	5.335	186.54	38.175
-3.096	0.152	68.271	5.318	197.326	40.235
-2.992	0.152	67.387	5.319	197.663	39.8
-2.887	0.152	72.34	5.363	208.186	41.645
-2.783	0.152	73.661	5.478	214.165	42.962
-2.678	0.152	73.785	5.317	216.533	42.795
-2.574	0.152	76.706	5.267	222.593	43.902
-2.469	0.152	78.672	5.472	226.624	44.629
-2.365	0.152	80.431	5.282	229.433	44.886
-2.26	0.152	83.7	5.455	238.132	46.815
-2.156	0.152	84.859	5.265	241.216	47.352
-2.051	0.152	87.435	5.466	242.678	47.189
-1.947	0.152	89.341	5.409	249.328	48.762
-1.842	0.152	92.379	5.662	254.182	49.785
-1.738	0.152	94.843	5.647	254.642	49.536
-1.633	0.152	93.628	5.55	256.819	50.088
-1.529	0.152	97.293	5.681	263.59	51.508
-1.424	0.152	99.155	5.876	265.24	51.65
-1.32	0.152	101.632	5.703	270.448	52.539
-1.215	0.152	105.019	5.883	265.204	51.506
-1.111	0.152	106.409	6.333	263.444	51.264
-1.006	0.152	109.189	6.097	266.306	51.755
-0.902	0.152	110.938	6.377	268.932	52.136
-0.797	0.152	112.727	6.231	267.769	51.782
-0.693	0.152	116.661	6.807	262.97	50.761
-0.588	0.152	117.632	7.127	266.732	51.575
-0.484	0.152	119.991	7.868	266.335	51.676
-0.379	0.152	121.184	7.799	263.054	50.993
-0.275	0.152	122.112	8.711	261.955	50.642
-0.17	0.152	125.312	9.702	264.909	51.469
-0.066	0.152	124.994	9.932	267.575	52.307
0.039	0.152	125.974	10.151	265.743	51.823
0.143	0.152	129.444	9.984	265.15	51.663
0.248	0.152	128.461	9.61	265.054	51.432
0.352	0.152	131.131	12.453	265.962	51.976
0.457	0.152	130.908	12.301	259.655	51.236
0.561	0.152	130.727	12.51	252.954	49.998
0.666	0.152	129.896	10.843	250.059	49.392
0.77	0.152	140.437	15.954	256.517	50.02
0.875	0.152	144.651	17.237	246.147	48.551
0.979	0.152	146.342	17.669	251.4	49.05
1.084	0.152	150.103	18.231	243.799	48.095
1.188	0.152	152.257	20.19	244.372	48.765
1.293	0.152	160.922	22.336	247.841	48.905
1.397	0.152	151.726	17.131	240.823	48.673
1.502	0.152	158.966	25.208	238.567	48.771
1.606	0.152	147.954	17.112	233.968	47.291
1.711	0.152	163.252	28.381	220.321	45.469
1.815	0.152	171.575	30.884	217.401	45.679
1.92	0.152	166.515	30.543	205.795	43.529
2.024	0.152	166.843	28.961	218.947	45.707
2.129	0.152	163.387	30.307	205.638	43.627
2.233	0.152	176.042	33.505	191.852	41.144
2.338	0.152	179.751	32.372	198.626	42.133
2.442	0.152	180.343	35.179	188.798	40.443
2.547	0.152	189.622	37.855	176.918	38.514
2.651	0.152	165.958	23.637	183.208	40.153
2.756	0.152	194.191	37.224	171.462	38.434
2.86	0.152	193.451	33.665	163.656	39.067
2.965	0.152	194.759	41.399	158.786	37.855
3.069	0.152	190.242	42.422	158.606	36.767
3.174	0.152	198.166	39.225	147.898	37.91
3.278	0.152	208.853	50.244	156.467	36.683
3.383	0.152	209.163	53.741	159.226	40.256
3.487	0.152	200.91	60.77	144.778	37.614
3.592	0.152	213.025	47.448	141.718	35.286
3.696	0.152	246.617	58.063	135.286	34.812
3.801	0.152	239.111	63.075	137.307	34.294
3.905	0.152	236.352	48.145	125.797	36.305
4.01	0.152	238.909	54.515	116.14	35.535
4.114	0.152	234.365	50.403	117.092	33.095
4.219	0.152	248.183	60.696	127.458	36.783
4.323	0.152	274.256	64.661	121.84	35.14
4.428	0.152	279.925	54.526	103.651	33.786
4.532	0.152	288.836	64.936	116.713	40.163
4.637	0.152	287.732	58.679	115.541	38.516
4.741	0.152	283.988	65.295	99.314	34.938
4.846	0.152	281.641	66.273	94.425	36.852
4.95	0.152	243.183	76.327	91.345	40.281
5.055	0.152	247.316	41.768	74.811	34.282
5.159	0.152	266.94	81.485	60.844	35.641
5.264	0.152	259.18	79.261	79.446	44.071
arc18
t (s)	t.err (s)	x (nm)	x.err (nm)	n (molecule)	n.err (molecule)
-7.787	0.163	31.627	14.399	0	23.139
-7.682	0.163	34.275	9.288	8.138	22.828
-7.578	0.163	35.919	11.646	7.719	21.16
-7.473	0.163	33.294	13.307	16.653	21.13
-7.369	0.163	35.933	9.007	9.21	21.882
-7.264	0.163	36.16	10.052	12.496	22.102
-7.16	0.163	33.171	10.463	10.964	22.146
-7.055	0.163	35.37	10.714	9.522	21.052
-6.951	0.163	33.923	8.765	17.468	21.734
-6.846	0.163	36.447	7.129	17.511	22.28
-6.742	0.163	38.281	8.466	26.425	22.367
-6.637	0.163	39.808	7.913	23.662	23.818
-6.533	0.163	38.973	7.339	22.887	22.577
-6.428	0.163	38.328	9.126	24.685	21.445
-6.324	0.163	37.592	7.152	35.966	22.031
-6.219	0.163	37.26	7.037	33.49	21.82
-6.115	0.163	43.07	6.791	36.964	21.628
-6.01	0.163	41.11	8.452	34.214	22.364
-5.906	0.163	47.181	5.922	44.309	22.186
-5.801	0.163	45.316	7.054	43.069	21.885
-5.697	0.163	44.862	6.085	57.575	23.925
-5.592	0.163	44.045	6.431	53.821	23.009
-5.488	0.163	44.499	6.219	61.47	24.354
-5.383	0.163	48.353	6.578	63.22	23.57
-5.279	0.163	49.984	6.047	68.817	25.361
-5.174	0.163	50.172	5.834	73.11	25.929
-5.07	0.163	46.309	6.571	72.459	25.867
-4.965	0.163	48.57	6.076	75.36	25.854
-4.861	0.163	50.66	6.375	82.958	27.288
-4.756	0.163	52.095	5.722	89.014	28.389
-4.652	0.163	54.541	6.055	92.706	28.463
-4.547	0.163	55.43	5.948	91.406	28.218
-4.443	0.163	55.914	5.685	97.57	29.064
-4.338	0.163	53.921	6.044	99.181	30.332
-4.234	0.163	59.034	6.126	105.584	31.201
-4.129	0.163	58.915	5.483	104.477	31.108
-4.025	0.163	57.818	5.521	106.723	31.224
-3.92	0.163	58.299	5.989	115.7	33.269
-3.816	0.163	62.376	5.778	123.104	34.914
-3.711	0.163	66.605	5.56	127.675	35.624
-3.607	0.163	64.804	5.831	133.918	37.013
-3.502	0.163	67.19	5.975	136.135	37.57
-3.398	0.163	68.856	5.542	143.078	39.218
-3.293	0.163	69.492	5.704	151.309	41.166
-3.189	0.163	73.446	5.57	154.928	42.312
-3.084	0.163	73.864	5.394	160.607	43.468
-2.98	0.163	74.767	5.85	160.309	43.529
-2.875	0.163	79.208	5.588	166.753	44.859
-2.771	0.163	79.848	5.283	167.239	44.995
-2.666	0.163	82.678	5.636	174.63	47.069
-2.562	0.163	84.238	5.326	175.641	47.351
-2.457	0.163	85.449	5.211	180.299	48.32
-2.353	0.163	89.629	5.732	189.434	51.053
-2.248	0.163	87.562	5.112	187.286	50.292
-2.144	0.163	91.359	5.388	186.172	49.895
-2.039	0.163	91.867	5.324	195.22	52.288
-1.935	0.163	94.174	5.17	203.007	54.537
-1.83	0.163	95.659	5.243	200.137	53.858
-1.726	0.163	101.279	5.179	203.699	54.767
-1.621	0.163	100.676	5.939	204.297	54.883
-1.517	0.163	97.056	5.734	205.821	55.276
-1.412	0.163	101.231	5.921	204.549	54.693
-1.308	0.163	106.25	5.999	207.333	55.609
-1.203	0.163	108.89	5.843	207.768	55.636
-1.099	0.163	107.215	6.441	209.277	56.057
-0.994	0.163	107.523	6.219	211.43	56.714
-0.89	0.163	110.653	7.075	205.076	55.029
-0.785	0.163	113.369	6.409	205.941	55.299
-0.681	0.163	113.639	7.278	205.708	55.372
-0.576	0.163	114.299	7.704	209.951	56.304
-0.472	0.163	116.23	7.937	211.753	56.953
-0.367	0.163	116.128	8.686	207.33	55.405
-0.263	0.163	119.465	8.138	207.806	55.896
-0.158	0.163	123.566	8.523	207.966	55.959
-0.054	0.163	123.155	7.929	207.54	55.964
0.051	0.163	122.882	8.908	201.711	54.145
0.155	0.163	126.193	9.567	207.479	55.842
0.26	0.163	125.936	8.648	208.536	56.267
0.364	0.163	128.234	10.995	200.992	54.238
0.469	0.163	127.68	10.594	195.408	52.828
0.573	0.163	133.708	10.317	194.47	52.61
0.678	0.163	130.294	11.445	193.625	52.224
0.782	0.163	134.607	12.445	191.947	52.048
0.887	0.163	140.645	11.995	186.046	50.283
0.991	0.163	140.098	15.799	183.474	49.792
1.096	0.163	140.222	16.655	179.134	48.818
1.2	0.163	142.46	16.864	181.523	49.551
1.305	0.163	152.919	15.103	174.697	47.365
1.409	0.163	148.413	15.695	176.507	48.176
1.514	0.163	152.244	16.963	167.072	45.836
1.618	0.163	150.359	16.682	159.731	43.863
1.723	0.163	154.269	16.339	153.369	42.664
1.827	0.163	155.658	17.344	153.175	42.538
1.932	0.163	158.315	17.209	152.429	42.483
2.036	0.163	160.425	18.634	144.49	40.69
2.141	0.163	157.434	19.479	142.13	40.352
2.245	0.163	154.771	21.638	133.974	38.276
2.35	0.163	165.296	19.645	132.097	37.844
2.454	0.163	170.837	23.448	132.459	38.75
2.559	0.163	174.908	23.823	127.303	36.905
2.663	0.163	165.405	26.951	126.145	37.304
2.768	0.163	180.925	24.654	121.898	36.2
2.872	0.163	166.464	25.687	110.09	33.521
2.977	0.163	169.807	23.056	104.777	31.809
3.081	0.163	167.766	29.104	100.723	31.323
3.186	0.163	188.085	29.811	101.06	31.169
3.29	0.163	189.831	30.572	94.87	30.36
3.395	0.163	185.933	29.366	89.827	28.908
3.499	0.163	172.648	30.524	87.854	29.079
3.604	0.163	186.401	35.863	85.564	28.26
3.708	0.163	177.932	31.889	85.102	27.664
3.813	0.163	174.541	32.003	82.481	27.802
3.917	0.163	182.469	30.569	67.642	26.124
4.022	0.163	180.152	38.799	62.28	25.021
4.126	0.163	181.127	37.222	68.215	25.639
4.231	0.163	177.654	36.375	52.39	24.533
4.335	0.163	179.207	38.884	48.633	24.634
4.44	0.163	193.43	44.501	38.737	25.711
4.544	0.163	181.449	45.735	55.035	27.276
4.649	0.163	198.199	48.497	51.546	27.032
4.753	0.163	181.281	50.066	53.139	27.307
4.858	0.163	172.821	49.745	41.728	25.411
4.962	0.163	185.334	50.252	42.333	25.828
5.067	0.163	195.235	54.094	48.558	29.18
5.171	0.163	166.819	45.858	41.919	29.668
5.276	0.163	175.317	47.664	37.565	29.426
5.38	0.163	155.227	60.308	40.843	32.001
5.485	0.163	177.667	46.807	29.839	26.803
5.589	0.163	174.103	61.116	42.68	31.638
5.694	0.163	157.23	50.747	23.592	30.148
5.798	0.163	146.78	53.498	33.028	30.695
end3
t (s)	t.err (s)	x (nm)	x.err (nm)	n (molecule)	n.err (molecule)
-23.947	0.74	24.444	12.447	3.529	10.072
-23.842	0.74	33.98	13.412	5.605	10.326
-23.737	0.74	26.312	11.639	2.227	10.943
-23.633	0.74	29.213	12.256	1.888	11.296
-23.529	0.74	28.158	12.081	4.926	12.542
-23.424	0.74	22.721	13.42	8.155	10.402
-23.319	0.74	36.019	11.819	4.579	10.929
-23.215	0.74	23.023	13.985	4.314	10.207
-23.11	0.74	28.616	11.91	5.742	11.76
-23.006	0.74	21.205	13.99	2.247	12.293
-22.901	0.74	27.468	12.287	3.799	10.597
-22.797	0.74	23.038	12.45	1.845	10.996
-22.692	0.74	25.597	14.072	2.653	10.962
-22.588	0.74	31.168	11.888	7.058	10.301
-22.483	0.74	35.366	12.8	5.195	10.005
-22.379	0.74	25.772	13.516	7.682	10.313
-22.274	0.74	27.783	11.731	7.8	9.781
-22.17	0.74	28.153	11.705	8.384	10.033
-22.066	0.74	26.424	12.003	11.636	9.401
-21.961	0.74	25.067	11.765	10.187	9.319
-21.856	0.74	24.54	12.561	8.504	10.234
-21.752	0.74	22.545	10.681	8.536	9.543
-21.648	0.74	24.278	12.319	5.394	10.037
-21.543	0.74	24.192	10.571	8.745	9.328
-21.438	0.74	22.866	11.778	9.565	9.262
-21.334	0.74	23.867	10.795	11.116	8.328
-21.23	0.74	25.38	12.001	10.57	10.095
-21.125	0.74	24.272	10.74	12.742	9.817
-21.02	0.74	22.143	10.77	8.607	10.269
-20.916	0.74	31.177	11.336	11.325	9.419
-20.811	0.74	30.74	10.861	10.023	8.961
-20.707	0.74	24.081	11.108	6.323	9.32
-20.602	0.74	28.585	10.789	5.569	9.561
-20.498	0.74	21.117	11.448	10.598	9.551
-20.393	0.74	23.827	10.179	11.843	8.796
-20.289	0.74	24.046	11.256	10.536	8.84
-20.184	0.74	25.147	10.232	10.951	7.778
-20.08	0.74	28.861	11.152	10.363	8.153
-19.975	0.74	23.125	11.31	6.854	8.972
-19.871	0.74	22.214	11.114	12.975	7.996
-19.767	0.74	19.127	12.737	9.071	8.44
-19.662	0.74	22.361	10.987	11.654	8.486
-19.557	0.74	18.681	11.239	11.402	8.731
-19.453	0.74	22.297	12.083	16.412	8.253
-19.349	0.74	25.239	10.862	13.32	8.317
-19.244	0.74	19.875	11.251	14.097	8.042
-19.139	0.74	21.151	11.108	16.264	7.952
-19.035	0.74	21.591	10.578	16.838	7.931
-18.931	0.74	19.073	11.499	13.74	7.984
-18.826	0.74	22.028	10.61	16.214	6.971
-18.721	0.74	23.447	10.362	13.485	7.938
-18.617	0.74	21.364	10.749	18.776	7.02
-18.512	0.74	23.778	11.051	15.645	7.93
-18.408	0.74	25.674	11.134	18.041	7.862
-18.303	0.74	27.435	10.99	17.421	7.373
-18.199	0.74	22.133	11.422	22.268	7.735
-18.094	0.74	23.693	10.386	21.595	8.148
-17.99	0.74	20.897	11.085	20.038	8.672
-17.886	0.74	22.424	10.824	20.504	8.406
-17.781	0.74	21.999	11.239	21.45	8.601
-17.676	0.74	27.707	11.232	19.999	8.442
-17.572	0.74	19.728	10.037	18.231	8.35
-17.468	0.74	20.822	10.143	16.95	7.969
-17.363	0.74	24.168	10.942	20.295	7.169
-17.258	0.74	22.167	10.341	19.483	7.456
-17.154	0.74	26.346	10.755	22.914	7.915
-17.05	0.74	26.332	11.334	21.196	8.49
-16.945	0.74	24.557	10.982	22.77	8.518
-16.84	0.74	23.357	10.484	23.278	7.808
-16.736	0.74	25.371	10.324	26.165	8.259
-16.632	0.74	26.764	10.043	23.957	8.365
-16.527	0.74	22.213	10.703	22.227	8.164
-16.422	0.74	24.514	10.891	25.044	8.138
-16.318	0.74	26.846	10.696	27.436	7.401
-16.213	0.74	24.441	10.97	24.046	6.895
-16.109	0.74	25.358	10.798	29.425	7.066
-16.005	0.74	23.385	11.524	24.091	7.181
-15.9	0.74	22.181	10.629	27.358	8.285
-15.795	0.74	25.823	9.909	23.918	7.62
-15.691	0.74	25.123	11.107	27.493	8.22
-15.586	0.74	23.147	10.431	26.747	7.338
-15.482	0.74	22.924	10.805	27.353	6.894
-15.377	0.74	24.582	10.557	30.093	6.928
-15.273	0.74	25.202	10.253	29.205	7.012
-15.168	0.74	28.297	9.691	33.615	7.416
-15.064	0.74	23.492	10.596	34.754	6.533
-14.96	0.74	27.613	9.739	35.963	7.507
-14.855	0.74	25.514	9.871	33.163	7.679
-14.751	0.74	25.668	9.989	32.227	7.564
-14.646	0.74	18.607	10.086	33.9	6.502
-14.542	0.74	19.035	10.018	32.418	6.631
-14.437	0.74	20.234	10.078	33.722	7.077
-14.332	0.74	22.846	9.762	32.766	6.964
-14.228	0.74	22.646	9.87	34.591	7.444
-14.124	0.74	23.244	9.903	32.824	7.26
-14.019	0.74	24.865	9.36	32.321	7.006
-13.914	0.74	21.23	9.846	30.611	6.236
-13.81	0.74	22.776	9.617	32.884	6.174
-13.706	0.74	27.688	9.755	34.999	6.265
-13.601	0.74	24.581	9.841	34.384	6.975
-13.496	0.74	23.733	10.04	38.138	6.801
-13.392	0.74	24.834	9.446	34.643	6.234
-13.287	0.74	26.047	9.356	35.323	5.939
-13.183	0.74	26.513	9.697	39.404	6.787
-13.079	0.74	22.416	9.542	38.263	6.215
-12.974	0.74	21.777	9.394	37.193	6.765
-12.87	0.74	25.06	9.822	37.956	6.946
-12.765	0.74	23.592	9.706	37.61	7.071
-12.661	0.74	25.194	9.69	36.562	6.753
-12.556	0.74	25.273	9.419	38.139	6.1
-12.452	0.74	27.971	9.312	38.046	6.662
-12.347	0.74	27.968	9.425	38.345	7.048
-12.243	0.74	27.497	9.536	39.276	7.35
-12.138	0.74	25.782	9.418	39.024	7.099
-12.033	0.74	28.302	9.565	38.911	7.28
-11.929	0.74	25.169	9.606	39.856	6.806
-11.825	0.74	26.451	9.34	36.157	6.08
-11.72	0.74	25.888	9.338	39.543	6.721
-11.615	0.74	24.355	9.556	41.21	6.697
-11.511	0.74	23.121	9.547	38.653	6.326
-11.407	0.74	24.243	9.59	42.777	6.896
-11.302	0.74	24.111	9.393	45.564	7.805
-11.197	0.74	25.526	9.653	41.018	6.973
-11.093	0.74	24.98	9.602	44.606	7.468
-10.989	0.74	24.59	9.294	42.837	7.285
-10.884	0.74	26.13	9.669	45.353	7.296
-10.78	0.74	23.779	9.42	45.75	7.159
-10.675	0.74	25.052	9.541	43.744	7.17
-10.571	0.74	25.861	9.551	45.807	7.501
-10.466	0.74	25.571	9.482	43.813	6.958
-10.362	0.74	25.559	9.362	45.065	6.91
-10.257	0.74	22.733	9.338	46.931	7.424
-10.153	0.74	24.785	9.401	46.74	7.468
-10.048	0.74	24.531	9.521	50.722	7.745
-9.944	0.74	23.737	9.704	49.357	8.106
-9.839	0.74	26.05	9.476	49.927	8.058
-9.734	0.74	24.882	9.487	46.454	7.338
-9.63	0.74	25.636	9.688	45.849	7.284
-9.526	0.74	26.646	9.38	43.865	6.869
-9.421	0.74	26.933	9.845	49.161	8.249
-9.316	0.74	24.31	9.545	48.529	8.048
-9.212	0.74	25.587	9.435	50.658	8.137
-9.108	0.74	26.256	9.456	49.315	7.725
-9.003	0.74	23.163	9.466	48.759	7.717
-8.899	0.74	25.761	9.388	50.374	7.906
-8.794	0.74	25.045	9.553	52.71	8.445
-8.69	0.74	25.431	9.466	50.204	7.513
-8.585	0.74	26.479	9.578	51.772	8.264
-8.481	0.74	26.114	9.601	53.046	8.326
-8.376	0.74	27.302	9.605	51.693	8.148
-8.272	0.74	29.092	9.374	51.236	7.917
-8.167	0.74	25.797	9.428	51.803	8.226
-8.063	0.74	25.602	9.646	52.549	8.342
-7.958	0.74	26.714	9.426	53.444	8.422
-7.854	0.74	27.748	9.343	51.259	8.113
-7.749	0.74	25.386	9.467	51.343	7.991
-7.645	0.74	28.407	9.487	53.768	8.839
-7.54	0.74	24.341	9.435	55.271	8.863
-7.436	0.74	27.66	9.377	53.824	8.697
-7.331	0.74	28.307	9.491	53.656	8.583
-7.226	0.74	29.101	9.375	55.069	8.887
-7.122	0.74	28.056	9.52	53.367	8.685
-7.018	0.74	29.699	9.458	53.706	8.492
-6.913	0.74	29.825	9.419	56.169	9.224
-6.809	0.74	29.527	9.434	56.599	9.276
-6.704	0.74	28.319	9.302	57.488	9.275
-6.6	0.74	30.264	9.437	55.019	8.775
-6.495	0.74	29.859	9.387	53.651	8.402
-6.391	0.74	30.362	9.369	53.062	8.669
-6.286	0.74	30.937	9.438	56.794	9.316
-6.182	0.74	32.404	9.654	57.366	9.531
-6.077	0.74	30.442	9.35	59.724	10.071
-5.973	0.74	30.485	9.637	60.063	10.225
-5.868	0.74	31.775	9.474	58.427	9.521
-5.764	0.74	34.294	9.638	56.647	9.329
-5.659	0.74	32.159	9.587	54.47	8.853
-5.555	0.74	33.566	9.585	56.451	9.045
-5.45	0.74	36.586	9.68	59.098	9.823
-5.346	0.74	34.929	9.71	58.5	9.727
-5.241	0.74	36.373	10.134	59.269	9.88
-5.137	0.74	37.431	9.584	57.882	9.644
-5.032	0.74	35.699	9.685	57.202	9.586
-4.928	0.74	39.859	9.626	55.073	8.904
-4.823	0.74	41.082	9.845	53.137	9.028
-4.719	0.74	41.133	9.781	54.279	8.905
-4.614	0.74	42.371	9.672	54.647	9.371
-4.51	0.74	42.338	10.078	55.08	9.372
-4.405	0.74	48.843	10.065	52.801	8.741
-4.301	0.74	46.109	9.781	51.347	8.623
-4.196	0.74	50.675	9.859	52.126	8.501
-4.092	0.74	49.689	9.971	53.043	9.07
-3.987	0.74	52.012	10.219	49.159	8.454
-3.883	0.74	51.93	10.377	49.722	8.348
-3.778	0.74	55.423	10.226	52.048	9.231
-3.674	0.74	59.324	10.428	47.679	8.507
-3.569	0.74	63.082	9.888	49.977	9.228
-3.465	0.74	66.454	10.16	47.649	8.475
-3.36	0.74	67.44	10.631	47.525	8.739
-3.256	0.74	70.341	10.488	43.732	7.866
-3.151	0.74	75.037	10.296	46.598	8.937
-3.047	0.74	76.577	9.832	48.629	8.591
-2.942	0.74	76.816	10.477	44.334	7.638
-2.838	0.74	81.329	10.247	49.115	8.805
-2.733	0.74	84.714	10.395	46.866	8.868
-2.629	0.74	87.443	10.321	46.851	8.497
-2.524	0.74	88.63	10.475	41.311	8.131
-2.42	0.74	97.157	10.317	42.927	8.413
-2.315	0.74	97.385	10.616	40.783	7.499
-2.211	0.74	100.597	11.092	40.138	7.22
-2.106	0.74	102.199	10.526	36.139	7.274
-2.002	0.74	104.913	10.747	38.73	7.463
-1.897	0.74	106.788	10.713	38.644	8.224
-1.793	0.74	110.888	11.451	37.255	7.803
-1.688	0.74	117.977	11.053	34.564	7.395
-1.584	0.74	120.29	11.164	33.528	7.608
-1.479	0.74	120.941	11.393	30.051	6.854
-1.375	0.74	125.739	10.393	30.118	8.236
-1.27	0.74	126.872	10.9	33.655	8.54
-1.166	0.74	129.51	11.232	32.374	8.091
-1.061	0.74	132.677	12.002	27.516	7.865
-0.957	0.74	131.899	12.399	24.637	7.702
-0.852	0.74	135.342	12.14	25.377	7.421
-0.748	0.74	136.919	11.785	26.598	7.779
-0.643	0.74	139.523	11.978	25.628	7.877
-0.539	0.74	147.552	12.497	17.776	8.343
-0.434	0.74	149.943	12.935	16.754	8.488
-0.33	0.74	155.176	14.41	16.497	8.728
-0.225	0.74	149.841	13.462	13.917	8.377
-0.121	0.74	157.18	14.721	11.087	8.848
-0.016	0.74	156.944	12.949	14.411	8.999
0.088	0.74	159.699	13.285	9.559	8.745
0.193	0.74	166.9	15.169	11.102	9.092
0.297	0.74	166.192	16.931	9.068	9.618
0.402	0.74	165.947	15.326	10.345	9.422
0.506	0.74	173.596	13.63	8.949	10.744
0.611	0.74	172.166	15.517	10.358	10.981
0.715	0.74	178.755	15.348	5.905	9.919
0.82	0.74	178.344	15.29	6.298	10.009
0.924	0.74	182.903	18.938	0	10.128
1.029	0.74	174.263	20.037	2.743	10.542
1.133	0.74	175.135	22.724	7.423	11.908
1.238	0.74	182.558	24.773	5.344	11.964
gfp_sla2
t (s)	t.err (s)	x (nm)	x.err (nm)	n (molecule)	n.err (molecule)
-22.627	0.252	-2.149	9.184	8.797	19.024
-22.502	0.252	-1.833	10.583	15.929	17.357
-22.377	0.252	-1.943	7.825	7.722	16.087
-22.252	0.252	5.581	8.537	8.226	15.28
-22.127	0.252	6.111	7.407	11.741	16.485
-22.002	0.252	5.591	8.435	11.411	18.308
-21.877	0.252	5.341	9.34	9.524	16.848
-21.752	0.252	9.204	10.601	9.901	15.569
-21.627	0.252	7.639	8.593	17.402	18.324
-21.502	0.252	4.651	8.305	15.994	16.471
-21.377	0.252	12.64	9.055	14.167	19.287
-21.252	0.252	6.937	7.986	9.851	13.539
-21.127	0.252	-0.911	7.637	9.37	16.302
-21.002	0.252	1.817	8.018	10.25	16.469
-20.877	0.252	3.468	8.596	12.022	18.084
-20.752	0.252	1.559	7.967	15.436	17.014
-20.627	0.252	0.031	7.719	9.266	15.219
-20.502	0.252	1.483	7.825	13.842	13.865
-20.377	0.252	3.76	8.42	15.323	13.338
-20.252	0.252	2.25	8.307	13.325	13.663
-20.127	0.252	3.505	7.072	12.978	14.127
-20.002	0.252	0.937	7.504	17.9	12.838
-19.877	0.252	-0.222	7.705	13.743	12.189
-19.752	0.252	2.343	7.229	14.227	13.117
-19.627	0.252	5.659	8.765	18.165	13.142
-19.502	0.252	7.158	7.528	14.209	13.69
-19.377	0.252	-1.58	8.819	20.931	13.085
-19.252	0.252	-0.642	8.092	21.584	12.622
-19.127	0.252	9.309	9.234	22.188	13.416
-19.002	0.252	1.152	6.768	17.126	11.605
-18.877	0.252	-0.917	10.242	18.427	12.186
-18.752	0.252	-0.497	7.138	19.591	11.222
-18.627	0.252	4.087	8.284	21.481	15.313
-18.502	0.252	-4.196	9.423	20.738	13.508
-18.377	0.252	2.465	9.387	20.13	13.547
-18.252	0.252	3.838	8.544	17.241	13.235
-18.127	0.252	0.893	8.328	21.425	11.403
-18.002	0.252	1.418	7.942	18.914	11.147
-17.877	0.252	1.135	7.712	27.643	9.838
-17.752	0.252	-0.799	7.674	20.127	11.866
-17.627	0.252	-1.238	7.481	19.551	12.303
-17.502	0.252	-0.072	8.156	21.932	10.734
-17.377	0.252	1.153	7.784	22.673	11.765
-17.252	0.252	4.257	7.994	20.922	11.47
-17.127	0.252	-1.29	7.149	22.036	10.904
-17.002	0.252	3.959	7.89	23.901	11.173
-16.877	0.252	0.73	8.221	19.523	11.728
-16.752	0.252	1.756	6.285	26.978	11.362
-16.627	0.252	3.609	8.127	25.518	10.303
-16.502	0.252	3.226	7.289	23.375	10.364
-16.377	0.252	1.69	7.352	23.663	9.883
-16.252	0.252	-1.311	7.741	23.433	10.757
-16.127	0.252	1.693	7.578	23.928	10.687
-16.002	0.252	2.934	7.587	21.834	9.139
-15.877	0.252	-1.68	7.409	21.045	9.151
-15.752	0.252	-3.325	7.248	21.029	8.892
-15.627	0.252	3.606	6.715	24.121	8.701
-15.502	0.252	5.395	7.88	24.225	8.46
-15.377	0.252	2.275	8.115	24.417	8.983
-15.252	0.252	1.531	6.444	22.069	9.217
-15.127	0.252	0.148	7.373	22.974	9.272
-15.002	0.252	2.24	8.018	26.107	9.147
-14.877	0.252	2.964	6.951	25.392	7.702
-14.752	0.252	-0.551	7.361	28.722	8.61
-14.627	0.252	2.898	8.66	32.179	9.291
-14.502	0.252	-4.982	7.219	21.728	8.998
-14.377	0.252	-1.03	7.434	24.475	8.137
-14.252	0.252	-0.385	7.841	25.626	8.419
-14.127	0.252	-2.215	8.507	22.173	7.711
-14.002	0.252	0.441	7.21	25.087	7.512
-13.877	0.252	0.647	6.906	24.911	7.629
-13.752	0.252	0.378	6.872	25.441	8.382
-13.627	0.252	-0.445	6.424	26.742	6.883
-13.502	0.252	1.271	6.422	32.094	8.947
-13.377	0.252	5.35	6.294	24.282	7.372
-13.252	0.252	3.044	6.975	27.582	7.112
-13.127	0.252	2.227	7.491	28.679	7.438
-13.002	0.252	3.084	6.733	29.536	7.662
-12.877	0.252	0.713	7.06	26.547	7.914
-12.752	0.252	2.92	6.377	30.129	8.16
-12.627	0.252	3.042	6.798	24.734	7.587
-12.502	0.252	2.927	6.332	28.742	7.385
-12.377	0.252	5.117	7.01	28.257	6.853
-12.252	0.252	3.229	6.952	28.369	7.523
-12.127	0.252	1.034	6.877	27.594	7.624
-12.002	0.252	0.197	6.849	29.941	7.015
-11.877	0.252	4.733	6.784	32.5	7.665
-11.752	0.252	2.546	6.893	29.448	6.51
-11.627	0.252	1.384	6.34	30.509	6.368
-11.502	0.252	2.827	6.188	33.481	7.828
-11.377	0.252	-0.119	6.186	30.023	7.312
-11.252	0.252	3.204	6.161	34.138	7.076
-11.127	0.252	2.991	6.169	33.217	8.548
-11.002	0.252	0.812	5.957	32.512	8.071
-10.877	0.252	3.159	6.281	43.123	9.867
-10.752	0.252	4.14	7.391	37.817	10.245
-10.627	0.252	1.624	6.954	33.382	8.403
-10.502	0.252	-0.37	6.402	35.296	8.784
-10.377	0.252	2.329	6.288	36.5	9.206
-10.252	0.252	0.042	6.002	37.241	8.243
-10.127	0.252	3.641	6.557	38.313	8.801
-10.002	0.252	1.434	6.036	34.722	8.023
-9.877	0.252	3.962	5.84	37.672	8.605
-9.752	0.252	2.983	7.685	39.053	8.002
-9.627	0.252	1.347	6.109	39.174	8.903
-9.502	0.252	4.692	6.281	40.818	9.251
-9.377	0.252	5.336	6.792	42.311	10.308
-9.252	0.252	4.777	6.788	41.62	10.162
-9.127	0.252	3.882	6.724	40.224	9.255
-9.002	0.252	3.952	6.485	42.346	10.039
-8.877	0.252	6.859	6.301	40.486	9.655
-8.752	0.252	3.267	6.148	43.901	10.464
-8.627	0.252	5.924	6.277	41.467	9.718
-8.502	0.252	3.448	6.246	39.187	9.95
-8.377	0.252	6.517	8.009	40.052	9.264
-8.252	0.252	2.664	6.345	42.747	10.491
-8.127	0.252	6.304	6.594	42.148	9.502
-8.002	0.252	3.452	6.234	46.229	11.686
-7.877	0.252	9.589	6.344	41.461	10.291
-7.752	0.252	7.122	7.091	42.702	10.974
-7.627	0.252	7.429	6.309	45.062	11.409
-7.502	0.252	9.778	6.761	38.361	8.787
-7.377	0.252	8.621	6.59	37.555	7.851
-7.252	0.252	12.101	6.537	40.571	8.973
-7.127	0.252	12.995	7.209	45.502	10.496
-7.002	0.252	9.584	6.897	44.776	9.77
-6.877	0.252	12.895	6.554	41.562	8.663
-6.752	0.252	9.042	6.664	42.212	9.834
-6.627	0.252	15.78	6.826	42.797	9.513
-6.502	0.252	16.199	7.166	41.043	8.989
-6.377	0.252	17.242	6.251	43.423	10.2
-6.252	0.252	20.313	7.255	43.68	9.659
-6.127	0.252	25.04	6.801	40.583	9.089
-6.002	0.252	23.998	7.143	40.101	9.134
-5.877	0.252	24.034	7.571	43.509	10.281
-5.752	0.252	24.586	7.117	43.096	9.802
-5.627	0.252	27.297	7.145	41.613	10.09
-5.502	0.252	27.111	7.32	41.535	9.504
-5.377	0.252	28.097	7.469	43.877	10.358
-5.252	0.252	36.404	13.094	42.311	9.436
-5.127	0.252	35.285	7.138	44.602	10.266
-5.002	0.252	38.087	6.61	46.008	11.141
-4.877	0.252	38.166	6.617	40.962	9.536
-4.752	0.252	42.173	7.145	41.428	9.813
-4.627	0.252	40.494	6.68	41.129	10.042
-4.502	0.252	44.413	7.845	43.676	10.298
-4.377	0.252	48.576	8.382	42.624	10.205
-4.252	0.252	48.675	7.678	45.37	10.374
-4.127	0.252	54.059	8.148	44.07	10.78
-4.002	0.252	54.548	8.027	42.147	10.228
-3.877	0.252	59.939	8.6	41.416	10.545
-3.752	0.252	61.047	7.794	43.14	10.967
-3.627	0.252	66.642	7.771	42.691	11.717
-3.502	0.252	65.771	8.878	40.804	10.357
-3.377	0.252	72.102	8.413	41.495	10.626
-3.252	0.252	75.212	8.925	41.364	10.53
-3.127	0.252	77.741	8.603	46.295	11.92
-3.002	0.252	83.949	9.008	43.796	9.98
-2.877	0.252	86.265	9.665	46.2	11.593
-2.752	0.252	82.32	9.457	44.644	10.951
-2.627	0.252	88.811	8.587	46.588	12.434
-2.502	0.252	95.03	8.647	43.964	10.972
-2.377	0.252	94.233	8.617	46.981	12.77
-2.252	0.252	99.317	8.992	47.353	11.969
-2.127	0.252	101.714	9.15	44.991	11.267
-2.002	0.252	102.336	9.054	43.711	10.75
-1.877	0.252	109.224	8.806	44.997	10.725
-1.752	0.252	109.319	9.666	45.919	11.063
-1.627	0.252	119.203	9.805	41.822	9.857
-1.502	0.252	121.384	10.976	42.899	11.215
-1.377	0.252	127.034	11.336	41.914	10.104
-1.252	0.252	131.873	11.391	43.763	11.013
-1.127	0.252	135.054	10.671	42.567	11.504
-1.002	0.252	136.28	9.267	38.187	10.765
-0.877	0.252	139.461	10.948	40.005	11.309
-0.752	0.252	137.996	11.953	35.821	11.648
-0.627	0.252	143.829	10.831	36.785	10.479
-0.502	0.252	147.229	13.099	30.587	9.194
-0.377	0.252	153.602	11.875	33.174	9.932
-0.252	0.252	152.778	10.688	37.688	11.087
-0.127	0.252	157.207	12.778	36.332	10.747
-0.002	0.252	165.593	11.778	30.732	10.818
0.123	0.252	163.74	13.754	32.799	10.187
0.248	0.252	166.978	14.479	30.768	10.589
0.373	0.252	165.917	16.319	31.23	12.056
0.498	0.252	168.693	13.702	26.735	10.083
0.623	0.252	173.397	14.863	25.73	9.888
0.748	0.252	182.737	18.574	28.56	10.103
0.873	0.252	176.619	14.943	25.88	10.368
0.998	0.252	181.341	14.715	26.177	8.021
1.123	0.252	189.334	18.254	33.105	10.051
1.248	0.252	182.598	19.039	24.684	9.986
1.373	0.252	184.22	19.167	21.591	11.504
1.498	0.252	190.127	21.409	22.374	9.6
1.623	0.252	194.018	22.94	15.263	11.015
1.748	0.252	200.454	23.981	19.287	10.956
1.873	0.252	191.623	24.122	18.213	11.842
1.998	0.252	200.103	22.079	14.08	11.167
2.123	0.252	192.232	26.997	13.423	12.558
2.248	0.252	205.451	26.528	15.44	13.629
2.373	0.252	202.302	28.486	13.335	15.015
2.498	0.252	223.264	28.447	14.124	13.603
2.623	0.252	203.265	27.32	10.102	14.561
2.748	0.252	232.866	28.506	16.241	13.883
2.873	0.252	241.086	26.106	12.617	13.444
2.998	0.252	234.176	25.528	6.545	14.721
3.123	0.252	233.513	26.379	2.841	16.618
3.248	0.252	222.375	27.536	7.559	14.644
3.373	0.252	250.624	27.543	0.029	16.562
3.498	0.252	239.398	33.191	1.46	16.862
3.623	0.252	238.251	37.089	0	17.903
las17
t (s)	t.err (s)	x (nm)	x.err (nm)	n (molecule)	n.err (molecule)
-17.876	0.038	7.011	21.668	11.174	10.271
-17.617	0.037	12.206	22.081	11.872	9.61
-17.35	0.038	11.269	22.385	11.941	10.586
-17.079	0.038	13.539	20.84	12.179	8.248
-16.814	0.038	19.928	21.252	11.905	8.009
-16.546	0.036	15.197	21.314	13.744	8.342
-16.274	0.036	16.677	19.235	12.511	8.647
-15.996	0.035	22.81	20.494	11.899	7.427
-15.738	0.034	22.707	17.602	14.739	8.742
-15.476	0.034	18.096	17.685	14.144	7.682
-15.206	0.034	20.501	17.219	16.143	7.799
-14.945	0.034	20.136	18.331	17.42	9.156
-14.68	0.033	24.11	18.112	13.231	7.661
-14.41	0.031	22.334	18.496	13.927	8.004
-14.142	0.03	20.294	18.621	16.893	7.891
-13.886	0.029	26.242	16.05	15.091	7.78
-13.614	0.029	25.314	15.671	13.235	8.203
-13.345	0.029	23.515	16.146	16.939	8.086
-13.083	0.029	26.824	16.443	15.777	7.348
-12.817	0.029	23.55	16.55	18.997	7.663
-12.548	0.028	27.495	15.217	20.369	7.26
-12.287	0.027	25.946	15.664	21.854	7.042
-12.024	0.027	22.636	14.129	20.547	5.903
-11.754	0.027	24.05	14.403	20.055	6.9
-11.489	0.027	21.312	15.468	23.716	7.108
-11.228	0.026	19.601	15.134	24.875	7.288
-10.958	0.027	19.736	14.384	21.536	5.552
-10.693	0.026	28.34	14.422	25.336	5.87
-10.432	0.025	22.084	13.439	23.988	5.57
-10.163	0.025	20.074	13.942	26.137	5.444
-9.896	0.025	21.277	13.53	23.889	5.722
-9.634	0.025	24.321	14.012	26.559	5.612
-9.37	0.024	26.751	13.934	25.87	5.587
-9.101	0.025	21.513	13.44	26.023	5.749
-8.836	0.024	22.644	13.722	30.327	6.149
-8.572	0.024	24.765	13.038	31.13	5.294
-8.304	0.024	21.225	12.825	31.089	5.528
-8.039	0.023	23.973	12.547	31.494	5.533
-7.776	0.023	21.558	12.733	33.832	5.592
-7.507	0.024	23.297	11.878	35.952	5.887
-7.242	0.023	26.253	14.923	35.015	6.4
-6.979	0.023	27.26	12.323	36.95	6.484
-6.71	0.024	24.108	13.765	38.502	6.872
-6.447	0.023	26.04	13.175	39.721	6.997
-6.182	0.023	31.425	11.211	40.332	6.562
-5.913	0.024	28.101	12.595	39.64	6.691
-5.648	0.023	31.603	13.964	38.464	6.392
-5.38	0.023	31.347	13.096	40.325	6.513
-5.111	0.023	31.834	12.051	38.781	6.555
-4.849	0.023	29.568	12.893	40.995	6.778
-4.582	0.023	33.932	11.167	42.916	7.032
-4.314	0.023	34.078	11.628	40.386	6.609
-4.051	0.023	36.127	11.573	43.672	7.318
-3.785	0.023	36.484	11.591	42.416	6.623
-3.52	0.023	40.056	13.01	42.538	6.94
-3.255	0.023	47.926	9.344	43.37	7.369
-2.987	0.023	43.422	11.369	43.451	6.827
-2.721	0.023	45.63	11.272	41.322	6.771
-2.458	0.023	48.849	10.336	42.801	6.681
-2.189	0.023	48.52	10.308	42.06	6.564
-1.924	0.023	56.778	9.037	46.398	8.227
-1.661	0.023	54.699	10.539	40.83	6.777
-1.392	0.023	52.244	9.465	40.067	7.339
-1.127	0.023	53.73	9.374	38.513	7.248
-0.864	0.023	52.827	10.699	36.844	6.503
-0.595	0.023	52.09	10.214	33.277	5.98
-0.33	0.023	59.273	13.064	29.775	6.479
-0.071	0.023	57.826	11.409	29.845	6.106
0.198	0.024	61.34	13.064	23.967	5.783
0.462	0.024	68.511	10.94	22.796	6.106
0.725	0.024	61.969	13.737	14.171	5.223
0.989	0.024	65.943	14.865	17.126	6.459
1.255	0.024	65.459	12.163	15.018	6.525
1.522	0.025	66.685	15.625	7.117	7.598
1.797	0.027	67.451	18.834	7.804	7.769
2.057	0.027	73.958	17.845	0.881	9.14
2.319	0.029	73.319	21.144	0	9.143
2.583	0.031	68.164	22.364	1.571	9.57
myo5
t (s)	t.err (s)	x (nm)	x.err (nm)	n (molecule)	n.err (molecule)
-7.162	0.029	39.945	23.285	0	14.173
-6.89	0.027	31.185	17.085	8.79	14.135
-6.623	0.026	43.405	17.986	11.605	15.061
-6.348	0.024	33.924	17.775	15.732	13.425
-6.078	0.023	36.723	16.426	24.313	13.589
-5.804	0.023	32.964	14.944	31.255	14.054
-5.535	0.023	25.502	11.685	45.048	12.929
-5.261	0.022	32.066	11.179	55.388	13.646
-4.991	0.022	31.836	10.756	61.409	12.41
-4.717	0.021	35.431	11.35	69.356	12.699
-4.445	0.021	34.568	11.369	82.507	12.34
-4.174	0.021	33.949	10.108	88.782	12.683
-3.906	0.021	36.006	10.998	95.766	13.071
-3.634	0.021	38.447	9.895	103.648	13.24
-3.363	0.021	37.709	10.453	114.229	13.593
-3.091	0.021	34.934	10.253	115.981	13.885
-2.82	0.021	33.852	10.156	123.194	14.559
-2.548	0.021	35.74	9.471	129.107	15.405
-2.277	0.021	37.505	9.842	129.991	15.446
-2.005	0.021	37.483	9.45	127.292	14.449
-1.734	0.021	38.686	10.135	131.965	15.49
-1.462	0.021	38.871	10.069	128.08	15.027
-1.191	0.021	39.395	9.648	128.488	14.757
-0.919	0.021	39.671	10.771	125.075	14.909
-0.648	0.021	38.782	9.718	119.26	14.449
-0.376	0.021	40.967	9.038	113.998	14.736
-0.105	0.021	38.82	10.124	105.242	14.723
0.167	0.021	41.104	9.923	109.066	15.144
0.438	0.021	45.517	9.806	91.055	15.201
0.71	0.021	41.928	10.72	76.705	13.92
0.983	0.021	44.878	10.629	67.19	14.324
1.254	0.021	47.269	9.16	59.499	12.988
1.527	0.022	44.457	10.208	48.109	14.14
1.803	0.023	45.624	11.559	40.384	14.262
2.077	0.023	54.061	12.509	31.721	14.609
2.349	0.022	53.686	13.963	25.235	14.617
2.617	0.023	44.374	17.089	16.474	15.664
2.887	0.024	52.471	14.859	8.042	16.561
3.152	0.028	64.625	18.722	11.42	18.454
rvs167
t (s)	t.err (s)	x (nm)	x.err (nm)	n (molecule)	n.err (molecule)
-3.344	0.105	41.408	11.714	13.613	15.881
-3.239	0.105	34.086	8.356	6.482	15.178
-3.135	0.105	39.17	11.052	9.378	15.558
-3.03	0.105	37.233	9.396	12.152	14.833
-2.926	0.105	35.908	7.226	15.381	13.023
-2.822	0.105	29.611	11.268	14.811	13.274
-2.717	0.105	30.794	8.891	18.062	12.604
-2.613	0.105	34.587	6.948	22.006	11.482
-2.508	0.105	35.791	8.675	26.704	11.503
-2.403	0.105	35.46	6.668	31.306	10.879
-2.299	0.105	33.295	6.59	33.707	9.936
-2.195	0.105	37.212	6.473	37.682	9.838
-2.09	0.105	35.877	6.004	44.542	9.527
-1.985	0.105	39.558	5.349	48.61	9.31
-1.881	0.105	37.426	6.026	51.871	9.921
-1.776	0.105	38.538	6.178	56.215	10.354
-1.672	0.105	37.085	6.359	56.368	10.292
-1.567	0.105	39.931	6.236	64.359	10.99
-1.463	0.105	41.753	5.709	68.069	11.967
-1.358	0.105	39.277	5.347	73.117	12.146
-1.254	0.105	41.178	5.42	79.822	13.43
-1.149	0.105	37.977	5.315	81.875	14.047
-1.045	0.105	40.663	5.387	85.941	14.863
-0.941	0.105	42.297	5.562	91.959	15.843
-0.836	0.105	39.433	5.081	96.215	17.082
-0.732	0.105	45.863	5.056	99.787	17.924
-0.627	0.105	42.906	4.721	107.016	19.458
-0.522	0.105	42.562	5.342	110.483	20.603
-0.418	0.105	43.58	4.624	114.175	21.596
-0.313	0.105	45.992	4.995	116.278	22.048
-0.209	0.105	46.445	5.102	121.459	23.442
-0.104	0.105	50.343	5.59	123.035	24.028
0	0.105	51.774	6.274	124.599	24.492
0.104	0.105	55.559	6.574	122.913	24.021
0.209	0.105	62.929	7.291	116.442	22.611
0.314	0.105	77.749	8.837	108.589	21.144
0.418	0.105	93.447	9	95.517	18.599
0.523	0.105	106.571	7.9	81.911	16.073
0.627	0.105	125.37	7.662	59.485	12.172
0.732	0.105	132.908	7.046	54.609	10.847
0.836	0.105	136.831	7.639	45.988	10.067
0.941	0.105	148.909	7.448	39.639	10.233
1.045	0.105	149.394	8.996	37.692	10.867
1.149	0.105	155.7	9.731	33.899	10.31
1.254	0.105	152.731	7.643	32.773	9.626
1.358	0.105	158.531	7.954	24.4	10.449
1.463	0.105	165.183	9.058	23.157	10.486
1.568	0.105	165.041	11.668	21.242	11.184
1.672	0.105	166.82	11.784	14.433	11.562
1.777	0.105	165.4	11.802	17.005	12.456
1.881	0.105	168.95	11.391	12.417	13.901
1.986	0.105	169.689	11.136	15.205	13.385
2.09	0.105	166.624	12.118	10.48	12.734
2.195	0.105	171.439	13.534	10.158	13.67
2.299	0.105	174.711	14.486	13.863	14.719
2.404	0.105	172.775	17.22	12.219	13.448
2.508	0.105	175.639	21.645	3.342	15.347
2.613	0.105	183.93	23.725	5.813	16.15
2.717	0.105	196.649	17.514	7.73	17.221
2.822	0.105	185.208	30.2	0	18.009
sla1
t (s)	t.err (s)	x (nm)	x.err (nm)	n (molecule)	n.err (molecule)
-18.349	0.494	25.891	11.619	4.97	15.866
-18.245	0.494	24.431	12.828	2.853	15.892
-18.14	0.494	16.54	13.497	6.214	16.246
-18.036	0.494	20.514	11.367	2.901	16.066
-17.931	0.494	17.114	11.83	9.677	15.264
-17.827	0.494	18.816	10.848	7.967	14.963
-17.722	0.494	18.499	11.593	10.341	15.892
-17.618	0.494	15.741	11.283	9.435	17.431
-17.513	0.494	14.549	11.32	7.265	16.241
-17.409	0.494	13.873	11.551	11.542	15.428
-17.304	0.494	18.362	11.416	11.332	15.084
-17.2	0.494	19.7	11.87	10.679	14.32
-17.095	0.494	19.244	11.322	14.136	14.361
-16.991	0.494	15.092	11.047	13.835	13.273
-16.886	0.494	17.203	10.792	14.656	12.95
-16.782	0.494	14.929	11.051	11.305	13.53
-16.677	0.494	22.602	10.61	11.025	14.754
-16.573	0.494	12.57	10.729	14.762	13.176
-16.468	0.494	14.819	10.342	9.48	14.946
-16.364	0.494	15.41	11.064	16.628	12.943
-16.259	0.494	18.734	10.647	12.615	13.818
-16.155	0.494	11.689	10.422	12.556	14.305
-16.05	0.494	13.854	10.714	17.718	13.654
-15.946	0.494	16.831	10.851	18.769	12.597
-15.841	0.494	15.727	10.896	17.551	13.221
-15.737	0.494	15.846	10.781	9.756	14.251
-15.632	0.494	18.156	10.897	16.352	13.293
-15.528	0.494	15.877	10.646	15.09	13.036
-15.423	0.494	17.311	10.754	12.939	13.663
-15.319	0.494	16.372	10.934	18.75	12.197
-15.214	0.494	14.411	10.762	16.926	12.539
-15.11	0.494	16.773	11.399	15.26	13.613
-15.005	0.494	14.713	10.809	18.075	12.806
-14.901	0.494	13.401	10.72	20.457	12.078
-14.796	0.494	12.669	10.639	21.742	13.013
-14.692	0.494	14.142	10.564	22.048	11.637
-14.587	0.494	13.372	10.57	22.327	12.896
-14.483	0.494	14.306	10.559	20.874	11.575
-14.378	0.494	18.509	10.246	21.753	12.95
-14.274	0.494	15.843	10.405	23.704	12.031
-14.169	0.494	14.537	10.4	22.939	10.952
-14.065	0.494	13.313	10.669	24.024	12.021
-13.96	0.494	14.564	10.743	21.738	10.7
-13.856	0.494	18.429	10.735	24.782	10.538
-13.751	0.494	17.619	10.659	28.115	10.72
-13.647	0.494	16.983	10.481	25.147	11.708
-13.542	0.494	13.089	10.685	24.176	10.619
-13.438	0.494	17.865	10.173	26.44	10.257
-13.333	0.494	17.098	10.483	28.245	10.828
-13.229	0.494	14.514	10.479	29.287	9.992
-13.124	0.494	12.889	10.453	32.441	9.995
-13.02	0.494	19.186	10.513	32.853	9.872
-12.915	0.494	16.221	10.711	31	10.567
-12.811	0.494	15.803	10.329	34.45	10.089
-12.706	0.494	20.074	10.443	31.599	9.884
-12.602	0.494	18.512	10.72	33.063	10.004
-12.497	0.494	18.022	10.107	35.358	9.251
-12.393	0.494	17.763	10.243	38.564	9.303
-12.288	0.494	18.681	10.412	38.901	8.86
-12.184	0.494	20.756	10.338	38.551	9.563
-12.079	0.494	18.214	10.255	40.242	9.482
-11.975	0.494	17.879	10.111	38.568	9.387
-11.87	0.494	17.094	10.24	43.267	9.179
-11.766	0.494	19.192	10.425	43.157	8.966
-11.661	0.494	17.182	10.259	44.016	8.882
-11.557	0.494	18.002	10.256	44.03	9.374
-11.452	0.494	18.218	10.149	42.501	8.638
-11.348	0.494	16.288	10.109	47.032	8.855
-11.243	0.494	18.214	10.344	44.764	8.647
-11.139	0.494	16.705	10.08	48.758	8.487
-11.034	0.494	14.824	10.138	44.997	8.192
-10.93	0.494	16.168	10.35	50.323	9.623
-10.825	0.494	16.902	10.106	49.159	9.005
-10.721	0.494	14.862	10.266	48.68	9.108
-10.616	0.494	16.789	10.219	45.854	8.949
-10.512	0.494	14.906	10.161	50.408	8.694
-10.407	0.494	15.767	10.2	48.944	9.109
-10.303	0.494	15.388	10.464	51.562	8.635
-10.198	0.494	17.207	10.099	51.796	9.345
-10.094	0.494	16.741	10.482	55.205	9.12
-9.989	0.494	16.319	10.147	57.365	9.684
-9.885	0.494	17.133	10.058	56.104	9.33
-9.78	0.494	17.356	10.03	54.469	8.762
-9.676	0.494	16.972	10.137	56.11	9.212
-9.571	0.494	14.837	10.412	53.86	9.018
-9.467	0.494	16.881	10.206	57.119	9.132
-9.362	0.494	16.055	10.394	58.294	9.077
-9.258	0.494	17.06	10.338	58.074	9.622
-9.153	0.494	14.405	10.221	62.188	10.301
-9.049	0.494	15.784	10.425	61.201	9.837
-8.944	0.494	16.941	10.386	60	9.065
-8.84	0.494	16.84	10.442	62.259	9.891
-8.735	0.494	18.972	10.754	63.422	9.97
-8.631	0.494	17.874	10.494	66.056	10.836
-8.526	0.494	17.019	10.491	63.624	9.794
-8.422	0.494	15.72	10.382	65.55	10.524
-8.317	0.494	15.265	10.585	66.05	10.261
-8.213	0.494	18.22	10.544	63.611	10.304
-8.108	0.494	14.465	10.717	68.451	11.351
-8.004	0.494	17.575	10.518	69.225	10.847
-7.899	0.494	18.768	10.634	68.429	11.295
-7.795	0.494	15.323	10.526	68.875	11.348
-7.69	0.494	16.183	10.544	70.618	11.452
-7.586	0.494	16.09	10.33	68.614	11.073
-7.481	0.494	14.748	10.776	72.269	11.238
-7.377	0.494	16.024	10.656	70.768	11.331
-7.272	0.494	17.207	10.491	72.992	11.97
-7.168	0.494	18.912	10.568	74.694	12.055
-7.063	0.494	19.56	10.551	72.512	11.566
-6.959	0.494	19.54	10.648	74.214	12.288
-6.854	0.494	19.612	10.625	75.296	12.284
-6.75	0.494	17.862	10.546	74.88	12.116
-6.645	0.494	20.183	10.596	70.814	11.31
-6.541	0.494	17.902	10.635	71.058	10.763
-6.436	0.494	19.16	10.518	72.918	11.425
-6.332	0.494	18.542	10.68	75.311	12.434
-6.227	0.494	19.983	10.499	78.006	13.355
-6.123	0.494	19.489	10.455	81.369	13.921
-6.018	0.494	20.384	10.313	80.978	13.599
-5.914	0.494	19.028	10.48	79.114	12.894
-5.809	0.494	21.803	10.512	75.954	12.934
-5.705	0.494	21.237	10.225	77.903	12.73
-5.6	0.494	20.523	10.315	80.834	13.728
-5.496	0.494	19.97	10.179	80.169	13.744
-5.391	0.494	21.987	10.215	79.247	13.94
-5.287	0.494	22.593	10.256	78.467	13.109
-5.182	0.494	22.755	10.129	83.038	14.305
-5.078	0.494	22.142	10.262	87.829	15.844
-4.973	0.494	26.662	10.322	85.065	14.872
-4.869	0.494	25.889	10.042	85.021	15.027
-4.764	0.494	28.371	10.384	83.471	14.526
-4.66	0.494	26.708	10.377	83.442	14.478
-4.555	0.494	28.417	10.276	86.406	15.397
-4.451	0.494	31.462	10.392	86.759	15.488
-4.346	0.494	31.259	10.336	82.451	14.316
-4.242	0.494	34.72	10.527	83.854	14.82
-4.137	0.494	32.724	10.567	90.572	16.578
-4.033	0.494	33.614	10.561	85.323	15.021
-3.928	0.494	36.891	10.8	86.189	16.047
-3.824	0.494	37.327	10.653	82.934	15.234
-3.719	0.494	40.125	10.84	78.963	14.02
-3.615	0.494	38.948	10.983	84.656	14.532
-3.51	0.494	41.544	11.189	82.202	13.654
-3.406	0.494	42.831	10.825	82.885	14.1
-3.301	0.494	45.03	10.728	82.919	13.805
-3.197	0.494	46.174	10.755	86.514	14.83
-3.092	0.494	50.933	11.296	84.063	14.399
-2.988	0.494	53.648	11.073	86.411	15.088
-2.883	0.494	52.18	10.996	84.303	14.643
-2.779	0.494	59.656	10.731	80.403	13.524
-2.674	0.494	61.359	11.105	78.433	13.081
-2.57	0.494	65.244	11.158	82.356	14.2
-2.465	0.494	66.114	11.195	77.432	13.257
-2.361	0.494	70.828	10.873	77.59	13.722
-2.256	0.494	69.426	10.801	77.129	13.583
-2.152	0.494	75.597	10.761	79.543	13.746
-2.047	0.494	81.34	11.082	75.749	12.794
-1.943	0.494	80.604	10.92	72.898	12.107
-1.838	0.494	83.406	10.988	73.364	12.601
-1.734	0.494	88.871	11.038	74.932	12.383
-1.629	0.494	91.121	11.356	72.372	11.661
-1.525	0.494	92.618	10.734	72.885	11.912
-1.42	0.494	96.805	10.693	64.554	10.667
-1.316	0.494	100.233	10.945	67.871	11.715
-1.211	0.494	100.375	10.833	65.876	11.146
-1.107	0.494	104.909	10.839	66.423	12.327
-1.002	0.494	106.576	10.817	62.599	11.082
-0.898	0.494	107.634	10.749	65.609	11.718
-0.793	0.494	113.854	10.676	61.215	11.607
-0.689	0.494	110.456	10.508	56.169	10.481
-0.584	0.494	113.615	10.851	58.33	10.832
-0.48	0.494	121.526	10.53	59.55	10.427
-0.375	0.494	121.923	10.928	56.152	10.009
-0.271	0.494	126.217	11.526	52.432	9.675
-0.166	0.494	131.109	11.03	51.732	10.165
-0.062	0.494	132.435	11.606	52.035	9.832
0.043	0.494	132.504	11.756	49.766	9.795
0.147	0.494	136.488	11.851	48.858	10.399
0.252	0.494	137.065	11.62	46.632	11.325
0.356	0.494	141.633	11.775	42.249	10.391
0.461	0.494	146.75	12.289	45.798	10.259
0.565	0.494	149.681	12.119	44.183	10.539
0.67	0.494	147.513	12.359	38.84	9.548
0.774	0.494	151.4	12.427	37.597	10.499
0.879	0.494	157.278	12.394	34.815	10.896
0.983	0.494	157.151	12.485	33.127	11.207
1.088	0.494	159.481	13.533	30.519	11.033
1.192	0.494	164.165	13.142	29.473	10.863
1.297	0.494	165.726	13.954	25.264	12.853
1.401	0.494	171.471	14.168	20.743	12.732
1.506	0.494	170.709	14.595	22.918	12.597
1.61	0.494	169.047	15.59	17.321	14.558
1.715	0.494	169.341	14.897	16.062	13.862
1.819	0.494	176.081	15.057	21.553	13.893
1.924	0.494	176.672	15.207	18.514	15.121
2.028	0.494	178.242	15.473	24.355	15.775
2.133	0.494	181.938	15.603	17.72	15.989
2.237	0.494	186.58	14.806	14.108	16.001
2.342	0.494	191.512	18.313	13.704	17.75
2.446	0.494	196.173	16.062	13.864	16.135
2.551	0.494	193.894	17.874	7.43	15.907
2.655	0.494	198.324	18.221	12.096	19.572
2.76	0.494	199.417	19.107	4.102	18.328
2.864	0.494	199.548	16.104	9.727	19.88
2.969	0.494	189.974	19.053	0	18.575
3.073	0.494	204.145	21.351	2.233	18.961
sla2
t (s)	t.err (s)	x (nm)	x.err (nm)	n (molecule)	n.err (molecule)
-25.01	0.284	38.074	11.812	1.805	9.137
-24.886	0.284	28.705	11.812	0	9.529
-24.762	0.284	34.739	9.14	4.149	9.218
-24.638	0.284	40.042	14.48	2.74	9.121
-24.514	0.284	34.721	8.906	4.65	9.082
-24.39	0.284	33.038	11.149	2.919	8.415
-24.266	0.284	33.263	8.157	1.028	8.222
-24.142	0.284	37.029	8.587	0.793	8.722
-24.018	0.284	35.702	8.742	2.075	8.053
-23.894	0.284	28.886	7.12	0.528	8.568
-23.77	0.284	33.372	9.787	3.575	8.182
-23.646	0.284	34.707	8.201	5.378	7.47
-23.522	0.284	28.349	7.403	5.989	8.571
-23.398	0.284	32.289	8.453	2.476	7.773
-23.274	0.284	29.575	9.177	6.839	7.339
-23.15	0.284	42.904	10.675	5.021	7.502
-23.026	0.284	26.615	9.592	3.324	7.757
-22.902	0.284	29.045	9.471	4.321	7.615
-22.778	0.284	27.488	7.801	5.212	7.658
-22.654	0.284	29.996	8.651	6.889	7.373
-22.53	0.284	34.895	10	5.31	7.284
-22.406	0.284	35.146	10.615	3.93	7.429
-22.282	0.284	31.707	9.941	5.379	7.038
-22.158	0.284	33.711	8.842	7.112	7.233
-22.034	0.284	33.708	8.247	9.653	6.618
-21.91	0.284	33.354	8.971	13.496	5.64
-21.786	0.284	30.645	10.795	8.552	6.175
-21.662	0.284	33.196	8.027	7.119	6.598
-21.538	0.284	35.319	8.121	9.65	5.882
-21.414	0.284	30.603	9.104	9.683	6.107
-21.29	0.284	28.54	7.871	10.591	5.678
-21.166	0.284	35.082	10.203	11.635	5.403
-21.042	0.284	29.444	9.181	10.653	5.965
-20.918	0.284	26.265	9.549	13.143	5.514
-20.794	0.284	32.399	8.299	11.001	6.546
-20.67	0.284	26.975	8.425	7.623	6.585
-20.546	0.284	27.943	8.48	8.823	6.16
-20.422	0.284	29.069	8.119	8.893	6.74
-20.298	0.284	32.564	8.052	8.463	6.817
-20.174	0.284	27.358	7.481	11.372	6.517
-20.05	0.284	31.286	8.595	10.19	6.737
-19.926	0.284	25.265	8.898	10.027	5.945
-19.802	0.284	24.141	8.595	11.035	7.117
-19.678	0.284	32.379	8.92	11.4	6.024
-19.554	0.284	28.312	8.021	8.819	6.518
-19.43	0.284	26.453	8.8	8.814	5.909
-19.306	0.284	25.063	7.565	13.842	5.487
-19.182	0.284	31.616	8.877	13.052	6.019
-19.058	0.284	29.267	8.315	13.877	5.815
-18.934	0.284	30.632	8.134	15.245	5.597
-18.81	0.284	31.875	7.431	15.113	5.665
-18.686	0.284	29.705	8.374	14.61	5.741
-18.562	0.284	30.295	7.517	16.41	4.623
-18.438	0.284	29.994	8.409	16.14	5.296
-18.314	0.284	28.989	7.701	16.216	6.11
-18.19	0.284	28.721	8.326	17.243	4.63
-18.066	0.284	34.103	9.789	18.105	5.424
-17.942	0.284	28.711	8.363	16.649	5.22
-17.818	0.284	28.748	7.789	14.695	5.539
-17.694	0.284	32.405	7.488	15.605	5.086
-17.57	0.284	29.643	7.868	17.144	5.725
-17.446	0.284	28.781	7.541	15.482	6.166
-17.322	0.284	28.789	8.24	18.045	6.102
-17.198	0.284	28.225	8.03	17.439	5.1
-17.074	0.284	33.685	7.911	18.57	5.693
-16.95	0.284	31.046	7.529	20.538	5.423
-16.826	0.284	31.428	6.936	21.312	5.367
-16.702	0.284	32.959	7.9	19.641	6.059
-16.578	0.284	29.342	7.731	19.601	6.188
-16.454	0.284	34.205	6.911	18.043	5.328
-16.33	0.284	27.383	7.734	16.755	5.952
-16.206	0.284	31.986	7.926	17.233	5.987
-16.082	0.284	30.944	7.411	20.019	5.462
-15.958	0.284	32.573	7.885	22.1	4.66
-15.834	0.284	30.777	6.855	20.4	5.402
-15.71	0.284	34.318	7.351	19.908	5.386
-15.586	0.284	31.4	7.434	20.581	5.565
-15.462	0.284	31.622	6.925	20.986	4.992
-15.338	0.284	31.387	6.753	21.956	4.868
-15.214	0.284	30.579	6.529	19.21	4.902
-15.09	0.284	29.245	6.822	21.77	4.797
-14.966	0.284	28.792	7.873	21.731	5.242
-14.842	0.284	28.534	6.624	23.488	5.245
-14.718	0.284	29.038	6.718	23.084	4.266
-14.594	0.284	28.212	6.538	22.275	4.644
-14.47	0.284	29.76	6.174	21.404	5.015
-14.346	0.284	30.41	6.494	24.043	5.041
-14.222	0.284	29.446	7.327	25.254	5.045
-14.098	0.284	28.11	7.053	23.805	4.755
-13.974	0.284	27.437	6.777	25.694	4.798
-13.85	0.284	29.593	7.393	24.224	4.542
-13.726	0.284	29.66	6.406	26.254	4.925
-13.602	0.284	30.503	6.769	25.825	5.403
-13.478	0.284	29.921	6.945	27.955	5.37
-13.354	0.284	32.128	6.662	29.341	5.445
-13.23	0.284	32.18	6.188	31.094	6.117
-13.106	0.284	30.577	6.207	30.898	5.352
-12.982	0.284	32.087	6.106	28.866	5.162
-12.858	0.284	29.387	6.495	27.668	5.063
-12.734	0.284	28.723	6.45	27.705	4.993
-12.61	0.284	32.821	6.616	29.435	5.034
-12.486	0.284	28.699	5.697	29.115	5.386
-12.362	0.284	32.95	6.071	29.371	5.764
-12.238	0.284	32.226	6.516	29.248	5.907
-12.114	0.284	29.755	6.133	26.964	5.121
-11.99	0.284	29.597	6.243	29.38	5.057
-11.866	0.284	29.988	5.89	28.297	4.963
-11.742	0.284	29.495	6.153	30.204	5.083
-11.618	0.284	33.288	6.882	28.651	5.137
-11.494	0.284	32.961	6.245	29.6	5.258
-11.37	0.284	29.692	6.162	27.955	5.63
-11.246	0.284	29.613	6.043	28.144	5.399
-11.122	0.284	31.237	6.228	28.364	5.255
-10.998	0.284	31.813	6.105	30.124	5.353
-10.874	0.284	33.067	5.832	30.161	4.94
-10.75	0.284	33.322	6.132	29.058	4.616
-10.626	0.284	34.522	6.496	28.751	4.932
-10.502	0.284	29.818	6.536	25.379	4.564
-10.378	0.284	33.774	5.845	27.995	4.779
-10.254	0.284	29.749	6.159	28.819	4.969
-10.13	0.284	32.363	6.988	29.567	5.255
-10.006	0.284	33.728	6.271	29.376	5.537
-9.882	0.284	31.99	5.92	32.425	6.324
-9.758	0.284	33.625	6.533	30.547	5.583
-9.634	0.284	33.594	6.104	29.551	5.849
-9.51	0.284	35.302	6.138	31.756	6.298
-9.386	0.284	33.784	6.317	31.406	5.606
-9.262	0.284	31.134	5.925	30.397	5.601
-9.138	0.284	33.342	6.651	32.145	5.86
-9.014	0.284	33.905	5.828	32.391	5.639
-8.89	0.284	31.201	6.115	30.116	5.488
-8.766	0.284	31.683	6.309	29.674	4.973
-8.642	0.284	31.618	5.905	29.066	4.843
-8.518	0.284	30.717	6.252	29.895	5.06
-8.394	0.284	33.49	6.433	29.325	4.878
-8.27	0.284	30.663	6.288	30.324	5.286
-8.146	0.284	32.327	6.711	31.722	5.726
-8.022	0.284	32.021	6.372	33.41	6.07
-7.898	0.284	31.747	6.431	32.353	5.858
-7.774	0.284	33.712	6.118	30.819	5.242
-7.65	0.284	30.075	7.044	33.86	5.938
-7.526	0.284	31.415	6.356	30.631	5.046
-7.402	0.284	32.662	6.63	32.484	5.602
-7.278	0.284	34.004	6.548	32.515	5.7
-7.154	0.284	33.096	6.904	33.865	5.771
-7.03	0.284	33.691	6.831	33.964	5.946
-6.906	0.284	32.993	6.61	34.233	6.164
-6.782	0.284	36.379	6.294	35.179	6.341
-6.658	0.284	36.73	6.826	35.709	6.223
-6.534	0.284	34.983	7.056	36.742	6.502
-6.41	0.284	35.525	6.657	36.077	6.584
-6.286	0.284	39.24	6.544	35.402	6.266
-6.162	0.284	39.862	6.87	34.463	6.082
-6.038	0.284	41.573	7.013	33.29	5.659
-5.914	0.284	39.306	7.181	33.782	5.952
-5.79	0.284	36.732	7.353	35.412	6.195
-5.666	0.284	42.171	7.83	35.614	6.237
-5.542	0.284	42.113	7.097	34.148	5.702
-5.418	0.284	40.119	6.74	33.68	5.982
-5.294	0.284	45.681	8.194	34.506	6.065
-5.17	0.284	43.885	8.034	34.171	5.772
-5.046	0.284	43.346	7.286	35.672	6.268
-4.922	0.284	46.392	6.995	35.362	6.061
-4.798	0.284	48.916	8.525	35.42	6.253
-4.674	0.284	50.779	8.238	32.568	5.382
-4.55	0.284	51.922	8.73	32.734	5.692
-4.426	0.284	52.357	7.971	35.893	6.418
-4.302	0.284	54.813	7.611	36.215	6.659
-4.178	0.284	54.037	7.135	36.105	6.29
-4.054	0.284	54.053	7.716	33.15	5.665
-3.93	0.284	58.88	8.23	34.999	6.028
-3.806	0.284	61.814	8.733	35.11	6.289
-3.682	0.284	62.253	8.859	36.62	6.548
-3.558	0.284	63.622	8.586	35.414	6.297
-3.434	0.284	64.475	8.251	34.299	5.838
-3.31	0.284	68.438	8.652	36.244	6.632
-3.186	0.284	69.43	9.283	33.023	5.513
-3.062	0.284	74.085	8.853	31.571	5.451
-2.938	0.284	76.02	8.984	33.591	5.917
-2.814	0.284	81.236	9.719	31.159	5.379
-2.69	0.284	80.063	9.254	32.096	5.55
-2.566	0.284	86.361	9.328	30.943	4.987
-2.442	0.284	87.852	9.435	29.697	5.046
-2.318	0.284	91.215	10.064	29.823	5.118
-2.194	0.284	92.004	9.801	32.543	5.852
-2.07	0.284	98.572	9.765	29.135	5.099
-1.946	0.284	96.886	8.537	29.804	5.563
-1.822	0.284	102.956	8.875	28.726	5.405
-1.698	0.284	105.511	8.962	28.423	5.267
-1.574	0.284	111.355	9.154	28.969	5.353
-1.45	0.284	107.109	8.876	26.078	4.77
-1.326	0.284	111.768	9.507	26.708	5.562
-1.202	0.284	113.246	8.862	26.979	5.146
-1.078	0.284	118.26	10.187	25.495	5.105
-0.954	0.284	122.393	8.738	26.167	5.208
-0.83	0.284	119.316	9.17	27.349	5.478
-0.706	0.284	124.18	8.955	25.05	5.125
-0.582	0.284	127.788	9.382	26.045	5.138
-0.458	0.284	133.213	10.126	26.936	5.151
-0.334	0.284	136.951	9.575	23.25	4.511
-0.21	0.284	138.185	10.382	24.462	5.15
-0.086	0.284	143.303	10.622	25.639	5.653
0.038	0.284	147.888	10.166	25.819	5.334
0.162	0.284	146.479	11.078	23.41	5.047
0.286	0.284	148.336	11.434	21.149	4.977
0.41	0.284	153.379	11.478	24.569	5.48
0.534	0.284	151.823	11.263	23.85	5.098
0.658	0.284	158.803	10.498	25.944	5.73
0.782	0.284	159.848	11.442	23.685	5.575
0.906	0.284	167.415	12.227	21.693	5.677
1.03	0.284	167.617	11.411	20.724	5.898
1.154	0.284	168.052	12.476	22.4	4.988
1.278	0.284	169.075	12.622	20.541	5.622
1.402	0.284	173.093	13.473	22.233	5.495
1.526	0.284	171.196	12.282	19.523	5.513
1.65	0.284	175.961	13.265	22.041	4.866
1.774	0.284	172.401	14.433	18.706	5.928
1.898	0.284	183.822	15.185	20.598	5.808
2.022	0.284	182.102	16.05	17.074	5.686
2.146	0.284	184.981	13.85	15.495	6.223
2.27	0.284	190.177	15.087	14.946	6.405
2.394	0.284	183.669	16.578	14.99	6.348
2.518	0.284	194.606	16.977	16.499	6.717
2.642	0.284	196.204	16.126	16.154	7.701
2.766	0.284	193.44	14.953	16.456	6.989
2.89	0.284	194.471	17.684	17.148	6.924
3.014	0.284	190.645	18.198	16.897	7.487
3.138	0.284	196.519	17.483	11.442	7.518
3.262	0.284	203.807	20.774	13.629	9.113
3.386	0.284	200.484	19.612	16.365	8.151
3.51	0.284	187.535	22.515	14.432	8.823
3.634	0.284	205.455	21.894	11.759	8.541
3.758	0.284	192.293	23.842	12.716	8.647
3.882	0.284	196.255	24.571	9.228	10.02
