# Supplementary material for: Visualizing the functional architecture of the endocytic machinery
Source: eLife. 2015 Feb 12;4:e04535. doi: 10.7554/eLife.04535 (PMC4357291; doi:10.7554/eLife.04535)
Supplement: Source code 1. — The collection of R functions used to compute the average trajectories. They require the R library Hmisc. DOI: http://dx.doi.org/10.7554/eLife.04535.024 [file elife04535s002.R]

library("Hmisc")

NA_introduce<-function(data){
	#NA_introduce: load data and convert them in a time series
	output<-c();
	Ddata<-data[-1,1]-data[-length(data[,1]),1]
	gaps<-cbind(which(Ddata>1),Ddata[which(Ddata>1)])
	if (length(gaps[,1])>0){
		old_gap_end<-1;
		for (i in 1:length(gaps[,1])){
			output<-rbind(output,data[old_gap_end:gaps[i,1],]);
			m<-cbind(seq(1,gaps[i,2]-1)+data[gaps[i,1],1],matrix(NA,gaps[i,2]-1,length(data[1,])-1))
			output<-rbind(output,m);
			old_gap_end<-gaps[i,1]+gaps[i,2]-1;
		}
		output<-rbind(output,data[old_gap_end:length(data[,1]),]);
	} else {
		output<-data
	}
}


get_ts<-function(path,dt,comment.char="%",na.put=TRUE,five.cols=TRUE){
	#get_ts: load data from movies as time series, adding time information based on exposure time.
	data<-read.table(path,comment.char=comment.char);
	if (na.put){
		output<-NA_introduce(data)
	} else {
		output<-data
	}
	t0=(output[1,1])*dt
	if (five.cols) output.ts<-ts(output[,2:6],start=t0, deltat=dt)
	else output.ts<-ts(output[,2:length(output[1,])],start=t0, deltat=dt)
	output.ts
}


timethis<-function(...){
	start.time <-Sys.time()
	eval(...,sys.frame(sys.parent(sys.parent())))
	end.time<-Sys.time()
	print(end.time-start.time)
}

scan_dir<-function(path,pattern="_0[0-9]$"){
	output<-dir(path,pattern=pattern,full.names=TRUE)
}
scan_file<-function(path,files="^[0-9].data$"){
	output<-dir(path,pattern=files,full.names=TRUE)
}

nano_file<-function(file,dt,filter=1,method="con",comment.char="%"){
	#get track and eventually filter it if filter>1
	my.ts<-get_ts(file,dt,na.put=TRUE,comment.char=comment.char);
	filter.ts<-filter(my.ts,filter=rep(1/filter,filter),side=1,method)
	filter.ts
}

scale_FI<-function(ts1,ts2,which_FI=3,which_err=c(),which_FI2=c(),label="scaled_FI",label.err="scaled_err"){
	if (is.null(which_FI2)) which_FI2<-which_FI
	#load dimnames of the track which will be scaled. dimnames will be restored at the end of the process
	input_names<-dimnames(ts2)
	
	w.1<-ts1[,which_FI]/sum(ts1[,which_FI],na.rm=TRUE)
	w.2<-ts2[,which_FI2]/sum(ts2[,which_FI2],na.rm=TRUE)
	
	s<-wmean(x=ts1[,which_FI],w=w.1)/wmean(x=ts2[,which_FI2],w=w.2)
	
	ts2.6<-s*ts2[,which_FI2]
	if (!is.null(which_err)) {
		ts2<-cbind(ts2,ts2.6,s*ts2[,which_err])
		dimnames(ts2)<-list(input_names[[1]],c(input_names[[2]],label,label.err))
	} else {
		ts2<-cbind(ts2,ts2.6)
		if (is.null(input_names[[2]])){
			input_names<-dimnames(ts2)
			input_names[[2]]<-input_names[[2]][-length(input_names[[2]])]
		}
		dimnames(ts2)<-list(input_names[[1]],c(input_names[[2]],label))#substitute "ts2.6" dimname with "scaled_FI"
	}
	ts2
}

distance<-function(ts.ref,points,sFI){
	tmp1<-cbind(as.vector(ts.ref[,1]),as.vector(ts.ref[,2]))
	tmp2<-cbind(points[,1],points[,2])
	sum(as.vector(ts.ref[,3])*sFI*rowSums((tmp1-tmp2)^2,na.rm=TRUE),na.rm=TRUE)/sum(as.vector(ts.ref[,3])*sFI,na.rm=TRUE)
}

#duplicated with Align_trajectories_V0.2.R. Deprecated
rototrasl<-function(points,R,trasl=c(0,0),dw.err=c()){
	if (length(points[1,])==2) points<-t(R%*%t(points)+as.vector(trasl))
	else if (!is.null(dw.err)) {

		cp<-cbind(as.vector(points[,"mean_x"]),as.vector(points[,"mean_y"]))

		points[,c("mean_x","mean_y")]<-t(R%*%t(cbind(as.vector(points[,"mean_x"]),as.vector(points[,"mean_y"])))+as.vector(trasl))

		sR<-R^2
		st.dev.x<-as.vector(points[,"std_x"])
		st.dev.y<-as.vector(points[,"std_y"])
		sx<-as.vector(points[,"std_x"])/sqrt(as.vector(points[,"n"]))
		sy<-as.vector(points[,"std_y"])/sqrt(as.vector(points[,"n"]))

		theta.err<-cbind(dw.err[1]*cp[,2],dw.err[1]*cp[,1])
		trasl.err<-cbind(rep(dw.err[3],length(cp[,1])),rep(dw.err[4],length(cp[,2])))

		points[,c("std_x","std_y")]<-sqrt(t(sR%*%t(cbind(sx^2,sy^2)))+t(sR%*%t(theta.err^2))+trasl.err^2)
		st.dev.tmp<-sqrt(t(sR%*%t(cbind(st.dev.x^2,st.dev.y^2)))+t(sR%*%t(theta.err^2))+trasl.err^2)
		st.dev.x<-st.dev.tmp[,1]
		st.dev.y<-st.dev.tmp[,2]
		names.points<-dimnames(points)[[2]]
		points<-cbind(points,st.dev.x,st.dev.y)
		dimnames(points)<-list(c(),c(names.points,"st.dev.x","st.dev.y"))
	} else {
		points[,c("mean_x","mean_y")]<-t(R%*%t(cbind(as.vector(points[,"mean_x"]),as.vector(points[,"mean_y"])))+as.vector(trasl))
		sR<-R^2
		sx<-as.vector(points[,"std_x"])
		sy<-as.vector(points[,"std_y"])
		points[,c("std_x","std_y")]<-sqrt(t(sR%*%t(cbind(sx^2,sy^2))))	
	}
	points
}

min_rot<-function(ts1input,ts2input){
	#ts1: ref ts, right coordinates according to Horn's (1987) nomenclature
	#ts2: target ts that we want to rotate to match ts1, left coordinates...
	ts1input<-ts1input+(ts2input-ts2input)
	ts2input<-ts2input+(ts1input-ts1input)
	
	rc<-c(mean(ts1input[,1],na.rm=TRUE),mean(ts1input[,2],na.rm=TRUE))	
	lc<-c(mean(ts2input[,1],na.rm=TRUE),mean(ts2input[,2],na.rm=TRUE))	
	ts1<-ts1input-t(t(ts1input*0)+rc)
	ts2<-ts2input-t(t(ts2input*0)+lc)

	Sxx<-sum(ts2[,1]*ts1[,1],na.rm=TRUE) 
	Sxy<-sum(ts2[,1]*ts1[,2],na.rm=TRUE) 
	Syx<-sum(ts2[,2]*ts1[,1],na.rm=TRUE) 
	Syy<-sum(ts2[,2]*ts1[,2],na.rm=TRUE) 
	
	A<-(Syx-Sxy)
	B<-(Sxx+Syy)
	M<--A/B
	theta1<-atan(M)
	theta2<-theta1+pi
	if (B*cos(theta1) >= A*sin(theta1)) {
		theta<-theta1
	} else {
		theta<-theta2
	}
	
	R<-Rmatrix(theta)
	trasl<-rc-R%*%lc
	
	list(points=rototrasl(ts2input,R=R,trasl=trasl),R=R,trasl=as.vector(trasl))
}

#duplicated with Align_trajectories_V0.2.R. Deprecated
wmean<-function(x,w,na.rm=TRUE){
	#weighted mean
	sum(x*w,na.rm=na.rm)/sum(w[!is.na(x)],na.rm=na.rm)#there might be less points than weight (some points might be NA while the weight not)
}

#duplicated with Align_trajectories_V0.2.R. Deprecated
wmin_rot<-function(ts1input,ts2input,weight){
	#ts1: ref ts, right coordinates according to Horn's (1987) nomenclature
	#ts2: target ts, left coordinates...
	ts1input<-ts1input+(ts2input-ts2input)
	ts2input<-ts2input+(ts1input-ts1input)
	
	rc<-c(wmean(ts1input[,1],weight),wmean(ts1input[,2],weight))	
	lc<-c(wmean(ts2input[,1],weight),wmean(ts2input[,2],weight))	
	ts1<-ts1input-t(t(ts1input*0)+rc)
	ts2<-ts2input-t(t(ts2input*0)+lc)
	
	Sxx<-wmean(ts2[,1]*ts1[,1],weight) 
	Sxy<-wmean(ts2[,1]*ts1[,2],weight) 
	Syx<-wmean(ts2[,2]*ts1[,1],weight) 
	Syy<-wmean(ts2[,2]*ts1[,2],weight) 

	A<-(Syx-Sxy)
	B<-(Sxx+Syy)
	M<--A/B
	theta1<-atan(M)
	theta2<-theta1+pi
	if (B*cos(theta1) >= A*sin(theta1)) {
		theta<-theta1
	} else {
		theta<-theta2
	}
	
	R<-Rmatrix(theta)
	trasl<-rc-R%*%lc
	
	list(points=rototrasl(ts2input,R=R,trasl=trasl),R=R,trasl=as.vector(trasl))
}

aligner<-function(ts1,ts2,min_w,dfilter=1,fimax=FALSE){
	step=1
	sa<-list();#store alignment
	sa_weight<-list();#store FI weighted alignment
	tmp.ref<-list()
	time<-list()
	d<-c()
	t<-c()
	#scale FI:
	ts2<-scale_FI(ts1,ts2,which_FI=3)
	#shift<-min(c(ts1[,3],ts2[,"scaled_FI"]),na.rm=TRUE)
	#remove the min intensity: after ts2 FI is scaled it might have neg falues, in this way the minimum will be always zero. this shift change from track to track, therefore is removed at hte end of the alignment in order to store the data together and to average later all the scaled FI. Eventually a neg FI can be rescaled after the average is done, or alterntively the average can be normalized

	if (fimax==TRUE){
		ts1.bkp<-ts1
		ts2.bkp<-ts2
		ts.filter<-5
		
		filter(ts1[,3],rep(1/ts.filter,ts.filter))->f1
		t1<-time(ts1)[which(f1==max(f1,na.rm=TRUE))]
		ts1<-window(ts1,end=t1)
		
		filter(ts2[,6],rep(1/ts.filter,ts.filter))->f2
		t2<-time(ts2)[which(f2==max(f2,na.rm=TRUE))]
		ts2<-window(ts2,end=t2)
		if ((min_w > length(ts2[,1])) | (min_w > length(ts1[,1]))){
			ts1<-ts1.bkp
			ts2<-ts2.bkp
			print(sprintf("restored full length track!"))
		}
	}
	if ((min_w > length(ts2[,1])) | (min_w > length(ts1[,1]))){
		min_w<-min(length(ts2[,1]),length(ts1[,1]))
		print(sprintf("min_w reduced to %d",min_w))
	} 
	n<-length(ts1[,1])+length(ts2[,2])-2*min_w+1
	for (i in seq(1,n,by=step)){
		ts.s<-ts(ts2,start=(tsp(ts1)[1]+(min_w+i-1-length(ts2[,1]))*deltat(ts2)),deltat=deltat(ts2))
		ts.w<-window(ts.s,start=max(tsp(ts1)[1],tsp(ts.s)[1]),end=min(tsp(ts1)[2],tsp(ts.s)[2]),deltat=deltat(ts.s))
		time[[i]]<-time(ts.s)
		ts.ref<-window(ts1,start=tsp(ts.w)[1],end=tsp(ts.w)[2],deltat=deltat(ts1))
		sa_weight[[i]]<-wmin_rot(ts1=cbind(as.vector(ts.ref[,1]),as.vector(ts.ref[,2])),ts2=cbind(as.vector(ts.w[,1]),as.vector(ts.w[,2])),weight=(as.vector(ts.ref[,3])*as.vector(ts.w[,6])))
		sa[[i]]<-min_rot(ts1=cbind(as.vector(ts.ref[,1]),as.vector(ts.ref[,2])),ts2=cbind(as.vector(ts.w[,1]),as.vector(ts.w[,2])))
		d<-c(d,distance(ts.ref,sa_weight[[i]]$points,as.vector(ts.w[,6])))
		tmp.ref[[i]]<-ts.ref

	}
	if (dfilter>=(n-1)) {
		original_dfilter<-dfilter
		while(dfilter>=(n-1) && dfilter != 1) dfilter<-dfilter-1
		print(sprintf("dfilter has been reduced from %d to %d",original_dfilter,dfilter))
	}
	filter(d,rep(1/dfilter,dfilter))->d.f
	d<-d.f
	if (fimax==TRUE){
		ts1<-ts1.bkp
		ts2<-ts2.bkp
	}

	dscore<-min(d,na.rm=TRUE)
	ndscore<-which(d==dscore)
	rot_ts<-ts2
	rot_ts[,c(1,2)]<-rototrasl(points=cbind(as.vector(rot_ts[,1]),as.vector(rot_ts[,2])),R=sa[[ndscore]]$R,trasl=sa[[ndscore]]$trasl)
	lags<-as.integer((tsp(rot_ts)[1]-time[[ndscore]][1])/deltat(rot_ts))
	list(ts=lag(rot_ts,lags),raw_ts=ts2,d=d,dscore=dscore,R=sa[[ndscore]]$R,trasl=sa[[ndscore]]$trasl,lag=lags)
}


ganesha<-function(all_files,dt,fref,min_w,filter=1,dfilter=1,fimax=FALSE){
	ts_output<-list()
	print(sprintf("the reference: %s",all_files[fref]))
	ref.ts<-nano_file(all_files[fref],dt,filter=filter)
	ts_output[[all_files[fref]]]<-list(ts=ref.ts,d=c(),dscore=NA)
	
 	for (file in all_files[-fref]){
		print(sprintf("track: %s",file))
		ts_output[[file]]<-list()
		raw.ts<-nano_file(file,dt,filter=filter)

		ts_output[[file]]<-aligner(ts1=ref.ts,ts2=raw.ts,min_w,dfilter=dfilter,fimax=fimax)
		}
	ts_output
}

leh<-function(path=".",dt,filter=1,min_w,dir_pattern=c(),file_pattern=c(),dfilter=3,fimax=FALSE){
	output<-list()
	if (!is.null(dir_pattern)){
		output_name<-paste(dir_pattern,"_",sep="")
		dir_pattern<-paste(dir_pattern,"$",sep="")
	}
	if ( is.null(dir_pattern) ){
		directories<-scan_dir(path);
	} else {
		directories<-scan_dir(path,pattern=dir_pattern);
	}
	if ( is.null(file_pattern) ){
		all_files<-scan_file(directories);
	} else {
		all_files<-scan_file(directories,file=file_pattern);
	}
	l<-length(all_files)
	if (l>1) {
		for (fref in 1:l){
			output[[fref]]<-ganesha(all_files,dt,fref,min_w,filter,dfilter,fimax)
		}
	} else {
		stop(sprintf("at least two files required in %s", path))
	}
	save(output,file=paste(output_name,"rotations.Rdata",sep=""))
}

#plot output with error bars, it requires library("Hmisc")
plot_err<-function(ts.mean,which_data=1,span=1,pch=20,output_plot=1,hold_on=FALSE,col="black",xlim=c(),ylim=c(),order=0,ylab="",which_mean="mean_x",which_err="std_x",...){
	#hold on: [FALSE] (default) plot a new plot, [TRUE] try to hold on a previous one
	#order: change the orderd of hte error bars when plotted only on one side of the points, [1] start with err added, [0] start with error subtracted
	#which_err: ["std"] plot the std deviation, ["std.mean"] plot the std deviation of the mean
	if (is.list(ts.mean)) data<-ts.mean[[which_data]]
	else data<-ts.mean
	yplus<-c()
	yminus<-c()
	span_ctrl<-0
	if (ylab=="") ylab<-"[nm]"
	else ylab<-ylab;
	if (order==0){
		for(i in 1:length(data[,which_err])){
			if (span_ctrl==0) {
				yplus<-c(yplus,data[i,which_mean]+data[i,which_err])
				if (span == 0) yminus<-c(yminus,data[i,which_mean]-data[i,which_err])
				else yminus<-c(yminus,data[i,which_mean])
				
			} else if (span_ctrl==span) {
				yminus<-c(yminus,data[i,which_mean]-data[i,which_err])
				yplus<-c(yplus,data[i,which_mean])
				span_ctrl<--1
			} else {
				yminus<-c(yminus,NA) 
				yplus<-c(yplus,NA)
			}
			if (span != 0) span_ctrl=span_ctrl+1
		}
	} else if ( order==1 ) {
		for(i in 1:length(data[,which_err])){
			if (span_ctrl==0) {
				yminus<-c(yminus,data[i,which_mean]-data[i,which_err])
				yplus<-c(yplus,data[i,which_mean])
			} else if (span_ctrl==span) {
				yplus<-c(yplus,data[i,which_mean]+data[i,which_err])
				yminus<-c(yminus,data[i,which_mean])
				span_ctrl<--1
			} else {
				yplus<-c(yplus,NA) 
				yminus<-c(yminus,NA)
			}
			span_ctrl=span_ctrl+1
		}
	} else {
		stop("\"order\" must be [0] or [1], it flip the ordering in error bar plotting")
	}
	if (output_plot==1){
		if ( is.null(ylim) ) ylim=c(min(yminus[!is.na(yminus)]),max(yplus[!is.na(yplus)]));
		if (hold_on==FALSE) plot(data[,which_mean],type="p",pch=pch,xlab="[sec]",ylab=ylab,xlim=xlim,ylim=ylim,col=col,...)
		else if (hold_on==TRUE) points(data[,which_mean],pch=pch,ylim=c(min(yminus[!is.na(yminus)]),max(yplus[!is.na(yplus)])),col=col)
		else stop("hold_on must be either [FALSE] new plot, or [TRUE] hold on previous plot")
		t<-time(data)
		d<-as.vector(data[,which_mean])
		errbar(t,d,yplus, yminus, cap=0.01,add=TRUE,pch=pch,col=col)
	} else if (output_plot==0) {
		output<-cbind(yplus,yminus)
	} else stop("choose the propoe out_plot value: [1] (defalut) to plot, [0] to do not plot and output a matrix with yplus and yminus for errbar for the choosen span (defaut span:1)")
}


lie_down<-function(input,W1=c(),title="orizontal alignment",filename="lie_down"){
	n_points<-10
	sel<-which(time(input$ts)>input$start["mean"] & input$end["mean"]>time(input$ts))
	fit<-lm(as.vector(input$ts[sel,2])~as.vector(input$ts[sel,1]),weights=(sqrt(input$ts[sel,"n"])/input$ts[sel,"std_x"])/sum(sqrt(input$ts[sel,"n"])/input$ts[sel,"std_x"]))
	theta<-atan(fit$coefficients[2])
	shift<-sqrt((fit$coefficients[2])^2+1)*fit$coefficients[1]/(fit$coefficients[2]^2+1)

	dir_x<-mean(input$ts[sel[(length(sel)-n_points):length(sel)],1])-mean(input$ts[sel[1:n_points],1])
	dir_y<-mean(input$ts[sel[(length(sel)-n_points):length(sel)],2])-mean(input$ts[sel[1:n_points],2])
	print(sprintf("in lie_down: dir_x=%0.3f, dir_y=%0.3f",dir_x,dir_y))
	if (dir_x>0 & dir_y>0){
		R<-matrix(c(
		cos(-theta),-sin(-theta),
		sin(-theta),cos(-theta)
		),nrow=2,ncol=2,byrow=TRUE)
		trasl<-c(0,-shift)
	} else if (dir_x>0 & dir_y<0){
		R<-matrix(c(
		cos(-theta),-sin(-theta),
		sin(-theta),cos(-theta)
		),nrow=2,ncol=2,byrow=TRUE)
		trasl<-c(0,-shift)
	} else if (dir_x<0 & dir_y>0){
		R<-matrix(c(
		cos(pi-theta),-sin(pi-theta),
		sin(pi-theta),cos(pi-theta)
		),nrow=2,ncol=2,byrow=TRUE)
		trasl<-c(0,+shift)
	} else if (dir_x<0 & dir_y<0){
		R<-matrix(c(
		cos(-pi-theta),-sin(-pi-theta),
		sin(-pi-theta),cos(-pi-theta)
		),nrow=2,ncol=2,byrow=TRUE)
		trasl<-c(0,+shift)
	}
	t<-rototrasl(cbind(as.vector(input$ts[,1]),as.vector(input$ts[,2])),R=R,trasl)
	if (!is.null(W1)) w<-rototrasl(cbind(as.vector(W1[,1]),as.vector(W1[,2])),R=R,trasl)

	pdf(sprintf("%s.pdf",filename),width=10,height=10)
	par(mfcol=c(2,2))
	
	plot(as.vector(input$ts[,1]),as.vector(input$ts[,2]),type="l",xlab="[pixel]",ylab="[pixel]")
	points(as.vector(input$ts[sel,1]),as.vector(input$ts[sel,2]),col="green")
	lines(as.vector(input$ts[sel,1]),predict(fit),col="red")
	lines(as.vector(input$ts[sel,1]),predict(fit)*0,col="grey")
	lines(as.vector(input$ts[sel,1])*0,predict(fit),col="grey")
	title(title)
	plot(as.vector(time(input$ts[,1])),t[,1],type="l",xlab="time",ylab="x [pixel]")
	if (!is.null(W1)) lines(as.vector(time(W1)),w[,1],col="pink")
	plot(t[,1],t[,2],type="l",xlab="x [pixel]",ylab="y [pixel]")
	points(t[sel,1],t[sel,2],col="green")
	lines(t[sel,1],t[sel,1]*0,col="red")
	lines(as.vector(input$ts[sel,1])*0,predict(fit),col="grey")
	if (!is.null(W1)) lines(w[,1],w[,2],col="pink")
	plot(as.vector(time(input$ts[,1])),as.vector(input$ts[,"mean_sFI"]),type="l",xlab="time",ylab="scaled FI [a.u.]")
	dev.off()
	input$ts[,c(1,2)]<-t
	list(ts=input$ts,R=R,trasl=trasl)
}
	
rowSEs<-function(input.matrix,rowmean,na.rm=TRUE,output_se=0){
	#as rowMean but compute Standard deviation or standard error
	n<-rowSums(!is.na(input.matrix),na.rm=na.rm)
	n[which(n==0)]<-NA #remove 0 and 1 as too few data for sd estimation 
	n_se<-n; #removing zeros is enought for se estimation
	n[which(n==1)]<-NA # removes 1 because sd then is N-1
	n<-n-1
	sd<-sqrt(rowSums((input.matrix-rowmean)^2,na.rm=na.rm)/n)
	if (output_se==1) {
		se<-sd/sqrt(n_se)
		output<-cbind(se,n_se)
	} else {
		output<-cbind(sd,n_se)
	}
	output
}
average<-function(ts.list,remove=c()){
	#compute the average of the list of ts that have been aligned spatiotemporarly by ganesha.
	if (is.null(remove)) selected<-seq(1,length(ts.list),by=1)
	else selected<-seq(1,length(ts.list),by=1)[-remove]
	all_x<-ts.list[[selected[1]]]$ts[,1]
	all_y<-ts.list[[selected[1]]]$ts[,2]
	all_z<-ts.list[[selected[1]]]$ts[,3]
	all_4<-ts.list[[selected[1]]]$ts[,4]
	all_5<-ts.list[[selected[1]]]$ts[,5]
	all_s<-ts.list[[selected[1]]]$ts[,3]#there is no scaled FI for the reference: it's the normal FI
	if (length(ts.list[[selected[1]]])>1){
		starts<-ts.list[[selected[1]]]$start
		ends<-ts.list[[selected[1]]]$end
	}
	for ( i in selected[-1]){
		all_x<-ts.union(all_x,ts.list[[i]]$ts[,1])
		all_y<-ts.union(all_y,ts.list[[i]]$ts[,2])
		all_z<-ts.union(all_z,ts.list[[i]]$ts[,3])
		all_4<-ts.union(all_4,ts.list[[i]]$ts[,4])
		all_5<-ts.union(all_5,ts.list[[i]]$ts[,5])
		all_s<-ts.union(all_s,ts.list[[i]]$ts[,6])
		if (length(ts.list[[selected[i]]])>1){
			starts<-c(starts,ts.list[[i]]$start)
			ends<-c(ends,ts.list[[i]]$end)
		}
	}
	mean_x<-rowMeans(all_x,na.rm=TRUE)
	mean_y<-rowMeans(all_y,na.rm=TRUE)
	mean_z<-rowMeans(all_z,na.rm=TRUE)
	mean_4<-rowMeans(all_4,na.rm=TRUE)
	mean_5<-rowMeans(all_5,na.rm=TRUE)
	mean_s<-rowMeans(all_s,na.rm=TRUE)
	std_x<-rowSEs(all_x,rowmean=mean_x,na.rm=TRUE,output_se=0)[,1]
	std_y<-rowSEs(all_y,rowmean=mean_y,na.rm=TRUE,output_se=0)[,1]
	std_z<-rowSEs(all_z,rowmean=mean_z,na.rm=TRUE,output_se=0)[,1]
	std_4<-rowSEs(all_4,rowmean=mean_4,na.rm=TRUE,output_se=0)[,1]
	std_5<-rowSEs(all_5,rowmean=mean_5,na.rm=TRUE,output_se=0)[,1]
	std_s<-rowSEs(all_s,rowmean=mean_s,na.rm=TRUE,output_se=0)[,1]
	n<-rowSEs(all_s,rowmean=mean_s,na.rm=TRUE,output_se=0)[,2]

	if (length(ts.list[[selected[1]]])>1){
		mean_start<-mean(starts,na.rm=TRUE)
		mean_end<-mean(ends,na.rm=TRUE)
		sd_start<-sd(starts,na.rm=TRUE)
		sd_end<-sd(ends,na.rm=TRUE)
	
		output<-ts(cbind(mean_x,mean_y,mean_z,mean_s,mean_4,mean_5,std_x,std_y,std_z,std_s,std_4,std_5,n),start=tsp(all_x)[1],deltat=deltat(all_x))
		dimnames(output)<-list(c(),c("mean_x","mean_y","mean_FI","mean_sFI","mean_4","mean_5","std_x","std_y","std_FI","std_sFI","std_4","std_5","n"))
		output_start<-array(c(mean_start,sd_start,length(starts)))
		dimnames(output_start)<-list(c("mean","sd","N"))
		output_end<-array(c(mean_end,sd_end,length(ends)))
		dimnames(output_end)<-list(c("mean","sd","N"))
		list.output<-list(ts=output,start=output_start,end=output_end)
	} else {
		output<-ts(cbind(mean_x,mean_y,mean_z,mean_s,mean_4,mean_5,std_x,std_y,std_z,std_s,std_4,std_5,n),start=tsp(all_x)[1],deltat=deltat(all_x))
		dimnames(output)<-list(c(),c("mean_x","mean_y","mean_FI","mean_sFI","mean_4","mean_5","std_x","std_y","std_FI","std_sFI","std_4","std_5","n"))
		list.output<-list(ts=output)
	}

	list.output
}


Rmatrix<-function(theta){	
	R<-matrix(c(
	cos(theta),-sin(theta),
	sin(theta),cos(theta)
	),nrow=2,ncol=2,byrow=TRUE)
	R
}
theta<-function(R){
	a<-c(1,0)
	b<-R%*%a
	atan2(a[1]*b[2]-a[2]*b[1],a[1]*b[1]+a[2]*b[2])
}
extract<-function(my_list,what){
	l<-length(my_list)
	if (what=="trasl") tmp<-array(0,dim=c(l,2,l))
	else output<-c()
	for (i in 1:l){
		if (what!="trasl") {
			tmp<-rep(0,l)
		} else tmp[i,,i]<-c(mean(my_list[[i]][[1]]$ts[,1],na.rm=TRUE),mean(my_list[[i]][[1]]$ts[,2],na.rm=TRUE))
		for(j in 2:l){
			if (what=="trasl"){
				cm<-c(mean(my_list[[i]][[j]]$raw_ts[,1],na.rm=TRUE),mean(my_list[[i]][[j]]$raw_ts[,2],na.rm=TRUE))
				rcm<-my_list[[i]][[j]]$R%*%cm
				trasl_tmp<-my_list[[i]][[j]][[what]]
				if (j>i) {
					tmp[j,,i]<-trasl_tmp+rcm
				} else {
					tmp[j-1,,i]<-trasl_tmp+rcm
				}
			} else {
				if (what=="R") my_list[[i]][[j]][["R"]]<-theta(my_list[[i]][[j]][["R"]])
				if (j>i) tmp[j]<-my_list[[i]][[j]][[what]]
				else tmp[j-1]<-my_list[[i]][[j]][[what]]
			}
		}
		if (what=="trasl") {
			output<-tmp
		} else {
			output<-cbind(output,tmp)
		}
	}
	if (what=="trasl") {#deprecated
		#dimnames(output[[1]])<-list(c(),rep(what,length(my_list[[i]])))
		#dimnames(output[[2]])<-list(c(),rep(what,length(my_list[[i]])))
		#output<-list(data.frame(output[[1]]),data.frame(output[[2]]))
	} else {
		dimnames(output)<-list(c(),rep(what,length(my_list[[i]])))
		output<-data.frame(output)
	}
	output
}

rowSds<-function(M){
	s<-c()
	for (i in 1:length(M[,1])){
		s<-c(s,sd(M[i,]))
	}
	s
}
align_leh<-function(data.name,remove=c(),Deltat,movie_length){
	load(data.name)

	if (is.null(remove)) lags<-extract(output,"lag")
	else lags<-extract(output,"lag")[-remove,-remove]
	lags<-t(t(lags)-t(lags)[,1])
	lags.mean<-rowMeans(lags)
	lags.sd<-rowSds(lags)
	
	if (is.null(remove)) raw_angles<-extract(output,"R")
	else raw_angles<-extract(output,"R")[-remove,-remove]
	angles<-t(t(raw_angles)-t(raw_angles)[,1])
	cbind(rowMeans(cos(angles)),rowMeans(sin(angles)))->uv
	cbind(rowSds(cos(angles)),rowSds(sin(angles)))->suv
	
	angles.mean<-atan2(uv[,2],uv[,1])
	angles.sd<-sqrt((suv[,2]/uv[,1])^2+(uv[,2]*suv[,1]/(uv[,1])^2)^2)/(1+(uv[,2]/uv[,1])^2)

	if (is.null(remove)) r<-extract(output,"trasl")
	else r<-extract(output,"trasl")[-remove,,-remove]


	rc<-c(mean(r[,1,1],na.rm=TRUE),mean(r[,2,1],na.rm=TRUE))
	for (i in 2:length(r[1,1,])){
		#average centroid of ti
		rc.tmp<-c(mean(r[,1,i],na.rm=TRUE),mean(r[,2,i],na.rm=TRUE))
		#rotation of centroid ti
		rc<-rbind(rc,t(Rmatrix(angles.mean[i])%*%rc.tmp))
	}
	trasls<-t(rc[1,]-t(rc))


	tracks<-list()
	tracks[[1]]<-list()
	tracks[[1]]$ts<-output[[1]][[1]]$ts
	tmp.start<-tsp(output[[1]][[1]]$ts)[1]
	tmp.end<-tsp(output[[1]][[1]]$ts)[2]
	if(tmp.start==0) tracks[[1]]$start==NA
	else tracks[[1]]$start=tmp.start
	if(tmp.end>=((movie_length-2)*Deltat)) tracks[[1]]$end=NA
	else tracks[[1]]$end=tmp.end
	if (is.null(remove))tracks_id<-seq(1,length(output))
	else tracks_id<-seq(1,length(output))[-remove]
	for (i in seq(2,length(lags.mean))){
		tracks[[i]]<-list()
		tmp<-lag(output[[1]][[tracks_id[i]]]$raw_ts,round(lags.mean[i]))
		tmp[,c(1,2)]<-t(Rmatrix(angles.mean[i])%*%t(cbind(as.vector(tmp[,1]),as.vector(tmp[,2])))+as.vector(trasls[i,]))
		tracks[[i]]$ts<-tmp
		tmp.start<-tsp(output[[1]][[tracks_id[i]]]$raw_ts)[1]
		tmp.end<-tsp(output[[1]][[tracks_id[i]]]$raw_ts)[2]
		if(tmp.start==0) tracks[[i]]$start==NA
		else tracks[[i]]$start=tsp(tracks[[i]]$ts)[1]
		if(tmp.end>=(movie_length-5)*Deltat) tracks[[i]]$end=NA
		else tracks[[i]]$end=tsp(tracks[[i]]$ts)[2]
	}

	list(ts=tracks,trasf=data.frame(angles.mean,angles.sd,lags.mean,lags.sd,trasl.1=trasls[,1],trasl.2=trasls[,2]))
}


#perform alignment of all tracks acquired with single channel acquisition. all agains all
all_align_all<-function(dir,min_w,Deltat,output_name,perform_alignment=FALSE,remove=c(),movie_length,file_pattern=".data$",dfilter=3,fimax=FALSE,lie_down.change_start_position=FALSE){
#old, with lie_down selection: deprecated all_align_all<-function(dir,min_w,Deltat,output_name,perform_alignment=FALSE,remove=c(),movie_length,file_pattern=".data$",dfilter=3,fimax=FALSE,lie_down.selection=c(),lie_down.change_start_position=FALSE){
	if (perform_alignment) timethis(leh(".",Deltat,min_w=min_w,dir_pattern=dir,file_pattern=file_pattern,dfilter=dfilter,fimax=fimax))
	align_leh(paste(dir,"_rotations.Rdata",sep=""),remove,Deltat=Deltat,movie_length=movie_length)->t
	aligned_tracks<-t$ts
	save(aligned_tracks,file=paste(dir,"_aligned_tracks.Rdata",sep=""))
	average(aligned_tracks)->data.averaged
	if (lie_down.change_start_position) data.averaged$ts<-rototrasl(data.averaged$ts,Rmatrix(pi/2),c(0,0))
	lie_down(data.averaged,filename=paste(dir,"_lie_down",sep=""))->data.liedown
	data.liedown$start<-data.averaged$start
	data.liedown$end<-data.averaged$end

	assign(output_name,data.liedown)
	save(list=c(output_name),file=paste(dir,".Rdata",sep=""))
	pdf(paste(dir,".pdf",sep=""))
	labs<-seq(1,length(t$trasf[,2])) 
	plot(as.vector(data.liedown$ts[,1]),as.vector(data.liedown$ts[,2]),type="l",asp=1)
	plot(t$trasf[,2],t$trasf[,4],xlab="angles sd",ylab="lags sd")
	text(t$trasf[,2],t$trasf[,4],labels=labs,adj=c(0.5,-0.5))
	
	plot_err(data.liedown$ts)
	plot_err(data.liedown$ts,which_mean="mean_sFI",which_err="std_sFI")
	
	dev.off()
}
